# Supplementary material for: N-Cyclo­hexyl-N-propyl­benzene­sulfonamide
Source: Acta Crystallogr Sect E Struct Rep Online. 2009 Nov 21;65(Pt 12):o3165. doi: 10.1107/S1600536809046650 (PMC2971915; doi:10.1107/S1600536809046650)
Supplement: Supplementary file 2 [file e-65-o3165-Isup2.hkl]

# 
# h,k,l, Fc-squared, Fo-squared, sigma(Fo-squared) and status flag 
# 
data_I
_shelx_title ' ZHR7M in P2(1)/n' 
_shelx_refln_list_code          4 
_shelx_F_calc_maximum      160.55 
_exptl_crystal_F_000       608.00 
_reflns_d_resolution_high  0.7497 
 
loop_ 
 _symmetry_equiv_pos_as_xyz 
 'x, y, z' 
 '-x+1/2, y+1/2, -z+1/2' 
 '-x, -y, -z' 
 'x-1/2, -y-1/2, z-1/2' 
 
_cell_length_a     8.5532 
_cell_length_b    11.6877 
_cell_length_c    15.4410 
_cell_angle_alpha  90.000 
_cell_angle_beta   90.649 
_cell_angle_gamma  90.000 
 
_shelx_F_squared_multiplier     1.000 
 
loop_ 
 _refln_index_h 
 _refln_index_k 
 _refln_index_l 
 _refln_F_squared_calc 
 _refln_F_squared_meas 
 _refln_F_squared_sigma 
 _refln_observed_status 
   2   0   0     8420.48     9088.52    163.27 o 
   4   0   0      599.94      640.18     13.88 o 
   6   0   0      416.64      405.02     11.22 o 
   8   0   0      112.12       96.94      6.09 o 
  10   0   0       17.86       24.02      7.69 o 
   1   1   0     1296.14     1347.55     19.63 o 
   2   1   0    10853.57    11230.30    136.87 o 
   3   1   0     1151.70     1162.03     14.73 o 
   4   1   0      221.82      211.09      4.03 o 
   5   1   0      242.63      242.97      4.84 o 
   6   1   0        1.27        1.22      1.40 o 
   7   1   0       76.80       69.91      3.89 o 
   8   1   0       80.60       84.90      4.14 o 
   9   1   0       14.61       15.29      3.00 o 
  10   1   0       35.00       35.00      6.15 o 
  11   1   0       14.72       14.70      5.63 o 
   0   2   0      783.43      798.94     14.73 o 
   1   2   0     6741.65     6872.39     83.86 o 
   2   2   0      289.29      261.10      3.69 o 
   3   2   0     1342.96     1363.05     17.16 o 
   4   2   0     1283.24     1332.06     19.33 o 
   5   2   0      413.85      364.97      6.62 o 
   6   2   0      164.44      175.26      5.11 o 
   7   2   0      568.29      545.65     11.15 o 
   8   2   0       19.11       18.03      2.72 o 
   9   2   0       55.64       59.43      4.64 o 
  10   2   0        0.58        5.04      4.69 o 
  11   2   0       17.50       16.79      5.98 o 
   1   3   0      242.19      222.50      3.35 o 
   2   3   0      279.64      261.31      3.81 o 
   3   3   0     1276.29     1493.56     20.37 o 
   4   3   0        1.53        2.24      0.95 o 
   5   3   0      108.43      114.24      3.13 o 
   6   3   0      247.68      243.84      5.53 o 
   7   3   0        5.44        2.76      2.08 o 
   8   3   0        0.21       -0.87      2.27 o 
   9   3   0        0.31        0.88      4.36 o 
  10   3   0        8.94       -1.78      4.41 o 
  11   3   0        7.46       11.92      6.22 o 
   0   4   0      463.60      458.26      9.05 o 
   1   4   0       12.51        9.27      0.83 o 
   2   4   0     1327.37     1362.03     18.64 o 
   3   4   0      190.90      210.94      3.73 o 
   4   4   0       34.41       25.07      1.63 o 
   5   4   0       33.53       34.83      2.03 o 
   6   4   0      104.94      103.23      3.44 o 
   7   4   0       79.36       84.23      3.65 o 
   8   4   0      284.84      278.27      8.66 o 
   9   4   0       72.35       77.75      5.36 o 
  10   4   0       54.30       63.83     22.32 o 
  11   4   0        0.14       -0.04      5.19 o 
   1   5   0      276.62      265.11      4.32 o 
   2   5   0     1648.48     1796.58     27.06 o 
   3   5   0     1236.78     1282.88     18.68 o 
   4   5   0       41.16       45.58      1.78 o 
   5   5   0       62.04       57.10      2.33 o 
   6   5   0       39.14       30.42      2.44 o 
   7   5   0       16.14       12.80      2.79 o 
   8   5   0       51.20       46.79      4.21 o 
   9   5   0       13.09       15.18      3.82 o 
  10   5   0        0.11       -4.61      4.61 o 
   0   6   0     1419.72     1481.82     30.31 o 
   1   6   0       34.24       32.47      1.42 o 
   2   6   0      304.66      347.61      5.88 o 
   3   6   0      162.04      144.95      3.68 o 
   4   6   0      129.84      138.50      3.54 o 
   5   6   0      620.81      608.52     10.46 o 
   6   6   0      306.93      295.51      7.17 o 
   7   6   0      260.30      238.10      6.90 o 
   8   6   0       15.78       11.01      3.39 o 
   9   6   0       75.76       66.79      5.21 o 
  10   6   0        1.01       -3.13      5.14 o 
   1   7   0       17.48       19.55      1.39 o 
   2   7   0       54.77       53.93      1.99 o 
   3   7   0        0.84       -0.50      1.22 o 
   4   7   0        0.15       -0.19      1.36 o 
   5   7   0      413.10      380.37      8.41 o 
   6   7   0        0.35       -1.95      2.33 o 
   7   7   0       50.64       45.66      4.21 o 
   8   7   0        4.65       -3.59      3.59 o 
   9   7   0        8.47       13.74      4.01 o 
  10   7   0        1.71        8.06      5.58 o 
   0   8   0      787.92      667.51     16.61 o 
   1   8   0       63.62       73.46      2.49 o 
   2   8   0      169.56      166.18      3.96 o 
   3   8   0      132.99      136.14      3.82 o 
   4   8   0       14.13       11.78      1.89 o 
   5   8   0       27.84       26.58      2.72 o 
   6   8   0      285.19      239.81      7.71 o 
   7   8   0       50.57       45.62      4.40 o 
   8   8   0       69.32       74.67      5.38 o 
   9   8   0        7.72        5.95      4.25 o 
   1   9   0       32.21       29.79      2.00 o 
   2   9   0       36.53       37.01      2.18 o 
   3   9   0       83.71       84.87      3.44 o 
   4   9   0      178.35      154.29      5.18 o 
   5   9   0        0.19       -2.27      2.27 o 
   6   9   0      195.22      196.46      7.92 o 
   7   9   0        6.32        7.34      3.35 o 
   8   9   0       11.10        8.70      3.72 o 
   9   9   0       19.75       15.53      4.47 o 
   0  10   0       76.26       66.94      4.86 o 
   1  10   0      371.87      352.07      7.97 o 
   2  10   0        5.85        3.22      2.09 o 
   3  10   0       18.69       16.67      2.52 o 
   4  10   0       10.71        9.93      2.70 o 
   5  10   0       13.53        9.84      3.17 o 
   6  10   0       16.96       22.17      3.95 o 
   7  10   0       17.55       32.28      4.37 o 
   8  10   0       45.63       56.98      5.42 o 
   1  11   0        3.54        5.48      2.28 o 
   2  11   0        7.92        6.16      2.43 o 
   3  11   0       20.86       14.51      2.84 o 
   4  11   0        8.94        3.26      3.66 o 
   5  11   0        4.29        2.27      3.64 o 
   6  11   0        6.52        5.99      3.48 o 
   7  11   0        0.74       17.26      4.83 o 
   8  11   0        0.15        4.21      4.82 o 
   0  12   0       34.30       27.44      7.92 o 
   1  12   0       41.08       43.88      4.22 o 
   2  12   0       20.46       26.41      3.69 o 
   3  12   0        6.52        1.52      3.46 o 
   4  12   0        1.86       -0.71      4.44 o 
   5  12   0        7.16        8.77      4.04 o 
   6  12   0        2.93       -2.81      4.44 o 
   7  12   0       22.04       34.35      5.69 o 
   1  13   0        2.18        2.62      3.69 o 
   2  13   0        0.28       -0.16      3.74 o 
   3  13   0        0.11       -0.66      3.65 o 
   4  13   0        0.63        1.65      4.77 o 
   5  13   0        6.42        6.87      4.40 o 
   6  13   0        6.04        7.95      5.92 o 
   0  14   0       16.70       10.41      8.34 o 
   1  14   0        2.31        1.50      4.06 o 
   2  14   0        7.40        8.43      4.52 o 
   3  14   0        1.52       -0.71      4.07 o 
   4  14   0        5.27        7.11      5.87 o 
   1  15   0        1.18        1.44      5.90 o 
   2  15   0        0.50       -0.40      5.45 o 
   3  15   0        0.16       -0.70      6.08 o 
 -11   0   1        4.46        7.50      7.75 o 
  -9   0   1       49.39       41.86      6.22 o 
  -7   0   1      542.32      511.98     13.92 o 
  -5   0   1      402.37      380.26     10.28 o 
  -3   0   1     3475.13     3787.83     75.05 o 
  -1   0   1     6351.12     7146.88    222.53 o 
   1   0   1     6692.95     8061.22    469.46 o 
   3   0   1       53.39       77.77      2.74 o 
   5   0   1      196.09      189.37      6.02 o 
   7   0   1     1318.57     1233.08     29.55 o 
   9   0   1      102.55      107.32      6.74 o 
  11   0   1       15.49       16.01      8.66 o 
 -11   1   1       17.34       20.04      7.84 o 
 -10   1   1        8.96        1.03      4.49 o 
  -9   1   1        9.14        8.68      3.25 o 
  -8   1   1        4.13        0.41      2.25 o 
  -7   1   1       14.72       13.01      2.64 o 
  -6   1   1      258.14      245.01      5.16 o 
  -5   1   1        0.01        0.89      1.63 o 
  -4   1   1      209.15      198.69      3.84 o 
  -3   1   1       11.93       11.29      0.91 o 
  -2   1   1      852.95      947.47     12.48 o 
  -1   1   1      379.10      343.74      4.66 o 
   0   1   1      141.36       69.66      2.93 o 
   1   1   1     5066.93     5273.03     79.58 o 
   2   1   1      110.47      116.10      2.96 o 
   3   1   1      248.92      259.17      4.80 o 
   4   1   1       27.00       23.42      1.21 o 
   5   1   1        0.47       -1.01      1.01 o 
   6   1   1      124.44      118.05      3.57 o 
   7   1   1        1.10       -0.23      1.85 o 
   8   1   1       12.00        8.71      2.24 o 
   9   1   1       35.67       31.70      3.54 o 
  10   1   1        0.92        0.63      4.57 o 
  11   1   1       31.83       36.29      9.66 o 
 -11   2   1        0.09       -2.34      4.76 o 
 -10   2   1       53.66       57.86      5.87 o 
  -9   2   1       24.07       23.62      3.49 o 
  -8   2   1      349.56      341.50      8.89 o 
  -7   2   1       81.09       85.24      3.59 o 
  -6   2   1      343.81      364.02      6.94 o 
  -5   2   1       27.79       29.86      1.72 o 
  -4   2   1        7.98        2.66      1.02 o 
  -3   2   1      266.17      270.85      4.18 o 
  -2   2   1     1028.77     1061.94     14.60 o 
  -1   2   1    10932.30    11394.11    138.82 o 
   0   2   1     9861.27     9850.01    130.90 o 
   1   2   1     4839.99     4959.44     60.48 o 
   2   2   1      671.97      625.11      7.74 o 
   3   2   1      813.20      844.20     11.31 o 
   4   2   1      553.03      513.72      8.06 o 
   5   2   1       76.65       66.99      2.15 o 
   6   2   1      526.66      506.87      9.46 o 
   7   2   1       58.53       51.33      2.89 o 
   8   2   1      427.64      409.78      9.21 o 
   9   2   1        0.48        1.93      3.08 o 
  10   2   1       56.61       53.36      5.56 o 
  11   2   1        5.26       12.98      5.51 o 
 -11   3   1        3.05        3.28      5.71 o 
 -10   3   1       19.85       20.81      4.82 o 
  -9   3   1       49.15       49.64      3.99 o 
  -8   3   1        3.35        3.11      2.50 o 
  -7   3   1      470.75      443.57      9.59 o 
  -6   3   1        3.52        0.33      1.45 o 
  -5   3   1       50.05       47.13      2.20 o 
  -4   3   1      336.37      366.09      6.14 o 
  -3   3   1      246.50      236.95      4.46 o 
  -2   3   1      303.37      315.08      4.31 o 
  -1   3   1      291.11      303.59      4.40 o 
   0   3   1      225.70      247.48      3.76 o 
   1   3   1      800.04      833.48     10.55 o 
   2   3   1      641.76      674.31      8.73 o 
   3   3   1        0.02        0.71      0.81 o 
   4   3   1      497.89      503.51      7.58 o 
   5   3   1      251.93      262.90      5.21 o 
   6   3   1       47.23       49.41      2.41 o 
   7   3   1      242.15      224.43      5.95 o 
   8   3   1        0.34       -1.39      2.07 o 
   9   3   1       19.77       13.65      3.36 o 
  10   3   1        5.37        1.63      3.84 o 
  11   3   1        2.13       -4.32      4.97 o 
 -11   4   1       33.15       21.66      6.31 o 
 -10   4   1        4.31       12.73      4.68 o 
  -9   4   1       73.50       82.35      6.16 o 
  -8   4   1       31.78       37.81      3.57 o 
  -7   4   1      385.74      357.33      9.94 o 
  -6   4   1      133.55      142.09      3.93 o 
  -5   4   1      615.46      616.28      9.85 o 
  -4   4   1       22.85       26.21      1.48 o 
  -3   4   1      803.86      775.72     11.64 o 
  -2   4   1      361.34      382.46      5.58 o 
  -1   4   1     1934.45     1850.38     24.99 o 
   0   4   1      590.59      583.02      8.33 o 
   1   4   1        0.34        4.16      0.71 o 
   2   4   1      475.92      469.77      6.61 o 
   3   4   1       54.17       57.81      1.88 o 
   4   4   1       51.63       47.08      1.74 o 
   5   4   1      944.71      941.23     15.08 o 
   6   4   1       79.11       78.95      2.97 o 
   7   4   1      603.91      580.29     11.83 o 
   8   4   1        6.28        9.95      3.26 o 
   9   4   1      134.75      133.70      6.69 o 
  10   4   1        6.22       17.45      4.56 o 
 -10   5   1        1.07        0.53      6.21 o 
  -9   5   1        0.94        2.94      3.30 o 
  -8   5   1        1.15        2.71      2.61 o 
  -7   5   1        0.71        0.62      2.19 o 
  -6   5   1       90.36       81.14      3.42 o 
  -5   5   1        0.04       -1.04      1.27 o 
  -4   5   1       15.27       22.56      1.64 o 
  -3   5   1      368.93      387.83      6.14 o 
  -2   5   1      320.45      334.77      5.32 o 
  -1   5   1      602.74      610.25      9.26 o 
   0   5   1       47.22       41.05      1.42 o 
   1   5   1      336.62      333.89      5.46 o 
   2   5   1       17.35       22.46      2.01 o 
   3   5   1      332.13      371.51      6.16 o 
   4   5   1      264.53      281.98      5.14 o 
   5   5   1      137.26      131.57      3.51 o 
   6   5   1       14.29        9.55      1.94 o 
   7   5   1        0.20       -0.60      2.00 o 
   8   5   1       13.82       16.78      3.31 o 
   9   5   1        7.14        7.89      3.46 o 
  10   5   1       10.67       18.64      4.50 o 
 -10   6   1       50.37       67.85      8.33 o 
  -9   6   1        6.22       13.06      4.35 o 
  -8   6   1      107.14      116.06      6.08 o 
  -7   6   1        0.11       -0.77      3.11 o 
  -6   6   1      237.46      211.48      5.86 o 
  -5   6   1       17.18       25.46      2.01 o 
  -4   6   1       39.02       40.10      2.51 o 
  -3   6   1      923.65      922.88     15.49 o 
  -2   6   1      459.94      443.37      7.59 o 
  -1   6   1     1192.14     1308.67     19.05 o 
   0   6   1       57.36       45.29      1.70 o 
   1   6   1      453.84      485.51      8.07 o 
   2   6   1      475.44      464.83      7.86 o 
   3   6   1      201.01      200.57      4.21 o 
   4   6   1      252.76      237.53      4.67 o 
   5   6   1        0.18       -0.44      1.50 o 
   6   6   1      311.35      300.67      7.13 o 
   7   6   1        3.81        3.78      2.82 o 
   8   6   1       75.42       83.47      5.30 o 
   9   6   1        6.89        4.29      3.55 o 
  10   6   1       54.46       65.24      6.73 o 
 -10   7   1        2.28        0.37      4.72 o 
  -9   7   1       12.67       15.52      4.69 o 
  -8   7   1       40.69       38.54      4.23 o 
  -7   7   1        0.01        0.13      2.62 o 
  -6   7   1      142.18      146.46      5.26 o 
  -5   7   1       38.52       29.79      2.35 o 
  -4   7   1       30.50       28.84      1.99 o 
  -3   7   1        3.07       -0.66      1.25 o 
  -2   7   1        8.91       15.60      1.76 o 
  -1   7   1      385.90      369.79      7.02 o 
   0   7   1      123.52      102.30      2.77 o 
   1   7   1       52.56       57.51      1.94 o 
   2   7   1       77.49       94.16      2.75 o 
   3   7   1       29.23       26.97      1.63 o 
   4   7   1        8.04        5.62      1.51 o 
   5   7   1       88.56      101.14      4.30 o 
   6   7   1       69.16       63.12      4.21 o 
   7   7   1       16.58       12.79      2.87 o 
   8   7   1        2.00       -1.14      3.10 o 
   9   7   1       11.52        5.47      3.71 o 
  10   7   1        7.88       -0.09      4.47 o 
  -9   8   1       53.52       60.90      7.93 o 
  -8   8   1       13.70       19.97      4.02 o 
  -7   8   1        0.75       -1.22      3.05 o 
  -6   8   1       51.19       50.83      3.90 o 
  -5   8   1      115.17      116.21      7.39 o 
  -4   8   1      157.10      145.41      4.21 o 
  -3   8   1       18.66       19.28      2.00 o 
  -2   8   1      301.87      298.97      5.87 o 
  -1   8   1       62.06       52.00      2.39 o 
   0   8   1      140.12      142.37      3.75 o 
   1   8   1      670.68      666.76     10.50 o 
   2   8   1       47.92       55.75      2.25 o 
   3   8   1       99.67       86.62      2.88 o 
   4   8   1      400.56      408.35      8.16 o 
   5   8   1      130.31      128.39      6.08 o 
   6   8   1       96.51       96.29      5.36 o 
   7   8   1      246.04      262.71      8.40 o 
   8   8   1        9.81       14.86      3.89 o 
   9   8   1       55.42       63.56      5.57 o 
  -9   9   1       14.67       10.56      6.36 o 
  -8   9   1        0.39        3.98      3.58 o 
  -7   9   1       32.59       44.81      4.39 o 
  -6   9   1       46.55       44.15      4.31 o 
  -5   9   1      106.47      107.57      4.48 o 
  -4   9   1       62.19       64.50      3.50 o 
  -3   9   1       94.18       82.92      3.86 o 
  -2   9   1       73.26       76.18      2.83 o 
  -1   9   1       53.13       49.52      2.43 o 
   0   9   1       14.42       16.09      1.86 o 
   1   9   1       29.54       34.09      2.11 o 
   2   9   1        4.12        4.54      1.57 o 
   3   9   1        0.06       -1.76      1.76 o 
   4   9   1        2.14        1.14      2.12 o 
   5   9   1      227.00      223.15      8.63 o 
   6   9   1        0.62        7.49      2.73 o 
   7   9   1       14.60       16.88      3.64 o 
   8   9   1        2.00        6.46      3.57 o 
   9   9   1        6.50        9.58      4.15 o 
  -8  10   1        1.48        4.50      5.74 o 
  -7  10   1       26.83       28.11      4.51 o 
  -6  10   1       42.84       45.61      4.46 o 
  -5  10   1       35.32       39.57      3.96 o 
  -4  10   1       60.76       56.62      3.81 o 
  -3  10   1        5.50        3.93      2.28 o 
  -2  10   1      127.44      100.99      3.83 o 
  -1  10   1       44.68       40.56      2.75 o 
   0  10   1      476.89      445.20     10.19 o 
   1  10   1      190.52      204.18      5.59 o 
   2  10   1      249.82      240.04      6.68 o 
   3  10   1        3.00        4.04      2.20 o 
   4  10   1        2.97        2.57      2.87 o 
   5  10   1       39.96       34.50      4.00 o 
   6  10   1       19.49       27.43      3.90 o 
   7  10   1       65.51       71.51      5.42 o 
   8  10   1       10.54        7.07      3.84 o 
  -8  11   1        3.17       -0.59      5.78 o 
  -7  11   1        0.00       -2.05      4.09 o 
  -6  11   1        6.34        1.59      3.76 o 
  -5  11   1        0.15       -3.10      3.37 o 
  -4  11   1        6.26        0.51      3.35 o 
  -3  11   1        1.87        0.08      2.43 o 
  -2  11   1       24.58       24.00      3.03 o 
  -1  11   1       85.58       85.78      4.03 o 
   0  11   1        0.14        0.15      2.74 o 
   1  11   1        0.36       -1.42      2.09 o 
   2  11   1       78.03       84.50      4.32 o 
   3  11   1        0.21        0.54      2.33 o 
   4  11   1        2.41        6.18      3.00 o 
   5  11   1        0.55       -2.92      2.92 o 
   6  11   1        2.31        4.14      3.41 o 
   7  11   1        1.03       -2.75      3.38 o 
   8  11   1        0.00        7.69     12.47 o 
  -7  12   1       17.89       13.85      6.18 o 
  -6  12   1       36.10       25.62      5.25 o 
  -5  12   1        1.08       -2.11      3.76 o 
  -4  12   1       25.38       20.73      6.32 o 
  -3  12   1       43.59       47.17      6.77 o 
  -2  12   1        0.66       -3.27      3.27 o 
  -1  12   1      150.85      147.68      6.92 o 
   0  12   1       71.08       65.63      7.71 o 
   1  12   1       14.43       15.58      3.44 o 
   2  12   1        2.41        4.24      3.05 o 
   3  12   1        0.50        0.06      2.87 o 
   4  12   1        5.80        7.31      3.64 o 
   5  12   1        3.23        6.44      3.49 o 
   6  12   1       12.85       12.26      7.06 o 
   7  12   1        5.02       13.64      4.93 o 
  -6  13   1        0.03        6.65      5.89 o 
  -5  13   1        4.85       11.74      5.85 o 
  -4  13   1        3.26       10.61      5.20 o 
  -3  13   1        3.14        0.93      4.52 o 
  -2  13   1        0.01       -5.00      5.00 o 
  -1  13   1        0.00        9.19      3.97 o 
   0  13   1        4.50        2.59      3.66 o 
   1  13   1       27.96       26.69      4.60 o 
   2  13   1        0.02        1.16      3.62 o 
   3  13   1        0.14       -3.43      3.43 o 
   4  13   1        0.00        1.70     11.20 o 
   5  13   1        3.06        3.96      4.06 o 
   6  13   1        0.33       -0.94      4.32 o 
  -4  14   1        9.89       23.00     10.03 o 
  -3  14   1       10.45        6.40     10.66 o 
  -2  14   1        2.86       -6.00      6.00 o 
  -1  14   1       16.32       10.21      5.33 o 
   0  14   1        5.94        6.26      5.10 o 
   1  14   1       14.73       18.36      4.69 o 
   2  14   1        2.41       -0.28      4.03 o 
   3  14   1        6.25        0.83      4.18 o 
   4  14   1        0.85       -4.82      6.99 o 
  -3  15   1        0.46        8.34      6.51 o 
  -2  15   1        0.00        0.65      5.75 o 
  -1  15   1        3.06       -4.51      7.44 o 
   0  15   1        1.16       -1.51      5.62 o 
   1  15   1        9.24       14.93      4.88 o 
   2  15   1        6.39        1.91      4.58 o 
   3  15   1        2.28       -2.68      5.98 o 
 -10   0   2       57.60       67.24      7.92 o 
  -8   0   2      170.25      169.93      8.28 o 
  -6   0   2      361.84      354.75     10.19 o 
  -4   0   2     6772.34     6734.60    148.44 o 
  -2   0   2    12571.06    13143.05    259.49 o 
   0   0   2    14552.56    13761.10    874.54 o 
   2   0   2     6437.77     6964.32    158.31 o 
   4   0   2      380.27      318.79      8.00 o 
   6   0   2       16.25       19.95      5.60 o 
   8   0   2      235.85      241.16      8.46 o 
  10   0   2       44.18       40.91      6.45 o 
 -11   1   2       21.04       20.76      6.10 o 
 -10   1   2        7.67        5.16      4.21 o 
  -9   1   2        5.83        4.05      3.45 o 
  -8   1   2       25.37       23.52      2.88 o 
  -7   1   2       47.10       40.48      2.65 o 
  -6   1   2      471.84      434.31      7.96 o 
  -5   1   2      425.59      446.48      7.84 o 
  -4   1   2      464.07      513.79      8.56 o 
  -3   1   2      915.16     1013.00     13.52 o 
  -2   1   2    25777.32    26744.31    339.43 o 
  -1   1   2       97.01      104.17      1.64 o 
   0   1   2      378.29      377.13      8.24 o 
   1   1   2     3797.03     4248.51     91.79 o 
   2   1   2      692.45      893.28     19.09 o 
   3   1   2      901.62     1035.45     21.26 o 
   4   1   2      155.89      150.78      2.98 o 
   5   1   2       41.72       33.59      1.70 o 
   6   1   2       10.97       13.31      1.60 o 
   7   1   2      178.04      171.09      5.04 o 
   8   1   2        2.08       -1.98      1.98 o 
   9   1   2       19.02       14.38      3.38 o 
  10   1   2       21.60       12.23      4.08 o 
  11   1   2        2.61        4.51      5.30 o 
 -11   2   2       23.05       33.35      6.50 o 
 -10   2   2       21.56       31.27     10.52 o 
  -9   2   2       26.21       36.40      4.22 o 
  -8   2   2       11.28       14.44      3.51 o 
  -7   2   2      505.49      487.44     10.27 o 
  -6   2   2       52.45       53.88      2.66 o 
  -5   2   2      615.51      623.45     10.41 o 
  -4   2   2      776.97      780.15     13.21 o 
  -3   2   2      629.72      594.82      9.09 o 
  -2   2   2      510.60      493.91      6.31 o 
  -1   2   2     5311.66     5445.12     69.34 o 
   0   2   2     7967.51     7757.35    103.04 o 
   1   2   2     6608.11     6769.84     79.53 o 
   2   2   2       93.35       79.97      1.57 o 
   3   2   2      164.51      156.38      2.95 o 
   4   2   2     1866.07     1959.90     26.67 o 
   5   2   2      278.54      273.84      5.28 o 
   6   2   2        1.22        3.26      1.46 o 
   7   2   2      603.79      571.29     11.48 o 
   8   2   2       72.59       85.16      3.77 o 
   9   2   2       88.92       89.92      5.28 o 
  10   2   2        7.91       11.85      4.17 o 
  11   2   2       19.21       25.22      6.03 o 
 -11   3   2       12.72       18.56      6.05 o 
 -10   3   2        9.89       12.76      5.25 o 
  -9   3   2       25.88       29.90      4.17 o 
  -8   3   2       39.17       36.63      3.46 o 
  -7   3   2       15.36       15.65      2.35 o 
  -6   3   2      148.65      138.08      3.81 o 
  -5   3   2        2.99        1.26      1.27 o 
  -4   3   2        7.91        3.73      1.45 o 
  -3   3   2        5.51        6.08      0.87 o 
  -2   3   2      315.99      325.78      4.81 o 
  -1   3   2      876.40      869.48     11.04 o 
   0   3   2     4388.09     4410.39     58.70 o 
   1   3   2       11.67       15.68      0.82 o 
   2   3   2       65.90       66.22      1.66 o 
   3   3   2     2573.31     2823.70     36.23 o 
   4   3   2      611.31      596.20      9.73 o 
   5   3   2       54.80       54.95      2.10 o 
   6   3   2      130.23      119.77      3.60 o 
   7   3   2       53.09       54.48      2.92 o 
   8   3   2       37.05       35.21      3.06 o 
   9   3   2        1.00        1.92      3.05 o 
  10   3   2       27.54       31.91      4.81 o 
  11   3   2        6.44        1.23      7.33 o 
 -10   4   2       21.77       27.54      5.16 o 
  -9   4   2       53.77       50.08      5.52 o 
  -8   4   2       64.03       62.81      4.71 o 
  -7   4   2       29.57       44.80      4.19 o 
  -6   4   2      366.38      352.45      7.00 o 
  -5   4   2       55.47       71.48      3.04 o 
  -4   4   2      947.58      891.98     15.03 o 
  -3   4   2      137.28      143.61      3.56 o 
  -2   4   2     1264.79     1194.50     17.32 o 
  -1   4   2      322.13      343.29      5.24 o 
   0   4   2       28.95       46.97      1.35 o 
   1   4   2      109.03      129.68      2.35 o 
   2   4   2      185.48      147.22      2.63 o 
   3   4   2      131.35      164.50      3.28 o 
   4   4   2       32.80       30.41      1.51 o 
   5   4   2       16.99       17.74      1.60 o 
   6   4   2      393.27      398.54      7.90 o 
   7   4   2       92.75       98.77      3.81 o 
   8   4   2      226.80      211.77      6.52 o 
   9   4   2       52.84       51.90      4.57 o 
  10   4   2       37.83       41.42      5.26 o 
 -10   5   2       15.52       16.02      4.88 o 
  -9   5   2        0.79        0.15      3.70 o 
  -8   5   2       74.77       68.59      4.42 o 
  -7   5   2        5.86        0.81      2.47 o 
  -6   5   2       18.26       12.22      2.05 o 
  -5   5   2       24.46       28.68      1.95 o 
  -4   5   2       16.16       13.72      1.39 o 
  -3   5   2      201.57      198.42      3.92 o 
  -2   5   2        5.69       15.58      1.17 o 
  -1   5   2      126.20      154.36      3.26 o 
   0   5   2      715.61      730.75     12.16 o 
   1   5   2      581.10      570.10      8.63 o 
   2   5   2       64.98       66.34      1.89 o 
   3   5   2     1385.37     1338.38     19.42 o 
   4   5   2       53.88       45.01      1.80 o 
   5   5   2        4.16        3.35      1.39 o 
   6   5   2        0.70       -1.87      1.94 o 
   7   5   2        3.26        3.28      2.24 o 
   8   5   2        9.89       12.45      2.83 o 
   9   5   2       23.00       26.03      4.01 o 
  10   5   2        5.14       -0.95      4.58 o 
 -10   6   2        3.83        3.54      5.39 o 
  -9   6   2       29.00       33.77      8.45 o 
  -8   6   2       39.76       47.79      4.07 o 
  -7   6   2      139.61      134.96      5.73 o 
  -6   6   2      157.39      156.60      5.42 o 
  -5   6   2      880.03      832.14     13.77 o 
  -4   6   2      191.44      187.38      4.10 o 
  -3   6   2      291.10      255.31      5.06 o 
  -2   6   2     1467.33     1551.52     22.46 o 
  -1   6   2      134.94      129.35      3.25 o 
   0   6   2       24.69       23.22      1.42 o 
   1   6   2       13.44       13.16      1.44 o 
   2   6   2      133.16      115.23      2.74 o 
   3   6   2       84.34       82.06      2.51 o 
   4   6   2      420.71      413.59      7.43 o 
   5   6   2      372.58      359.21      6.86 o 
   6   6   2       80.07       61.46      3.05 o 
   7   6   2      203.93      176.73      5.84 o 
   8   6   2       28.59       32.45      3.50 o 
   9   6   2       97.98       88.19      5.82 o 
  10   6   2       11.98       15.49      4.70 o 
 -10   7   2        2.68        8.28      4.92 o 
  -9   7   2       34.61       36.62      5.58 o 
  -8   7   2        4.83        7.05      3.43 o 
  -7   7   2      113.09      122.41      5.48 o 
  -6   7   2       25.90       27.29      3.14 o 
  -5   7   2      366.50      335.08      7.71 o 
  -4   7   2       31.06       31.71      2.02 o 
  -3   7   2       43.37       57.15      2.41 o 
  -2   7   2      114.96      141.31      3.47 o 
  -1   7   2       21.03       26.70      1.60 o 
   0   7   2      171.49      206.49      4.48 o 
   1   7   2       83.83       72.54      2.89 o 
   2   7   2       43.71       51.15      1.96 o 
   3   7   2        1.32       -0.43      1.28 o 
   4   7   2        3.03        2.13      1.56 o 
   5   7   2       63.25       56.21      2.88 o 
   6   7   2       29.09       30.49      2.83 o 
   7   7   2        8.27        4.66      3.66 o 
   8   7   2       54.32       53.60      4.67 o 
   9   7   2        0.78        2.94      3.90 o 
  10   7   2        4.59       -1.57      9.54 o 
  -9   8   2        1.24        1.16      4.39 o 
  -8   8   2        0.72        0.42      3.71 o 
  -7   8   2        5.80        8.77      3.33 o 
  -6   8   2      157.38      151.39      6.17 o 
  -5   8   2        9.09        9.56      2.55 o 
  -4   8   2       84.98       81.82      3.42 o 
  -3   8   2        0.48       -1.07      1.40 o 
  -2   8   2      120.06      120.85      3.37 o 
  -1   8   2      172.07      193.78      4.66 o 
   0   8   2      304.53      288.29      8.29 o 
   1   8   2      546.73      544.45      9.30 o 
   2   8   2      413.54      391.08      7.19 o 
   3   8   2      468.58      439.85      7.98 o 
   4   8   2      243.85      246.03      6.04 o 
   5   8   2      119.38      116.91      4.53 o 
   6   8   2      456.32      429.40     13.05 o 
   7   8   2       22.15       35.75      4.64 o 
   8   8   2       47.80       41.58      4.49 o 
   9   8   2        7.66       11.11      4.51 o 
  -9   9   2        0.22        1.98      7.30 o 
  -8   9   2       18.80       25.99      5.58 o 
  -7   9   2        1.72        1.69      3.16 o 
  -6   9   2       31.19       35.21      5.12 o 
  -5   9   2       10.03        2.03      2.62 o 
  -4   9   2      113.08      111.49      4.18 o 
  -3   9   2        0.69       -1.89      1.89 o 
  -2   9   2        7.92        4.25      1.62 o 
  -1   9   2       58.68       54.32      2.40 o 
   0   9   2       51.88       47.46      2.41 o 
   1   9   2        1.04       -0.55      1.43 o 
   2   9   2        1.28       -1.58      1.58 o 
   3   9   2       32.73       32.57      2.49 o 
   4   9   2       52.44       51.73      3.47 o 
   5   9   2        0.23        0.93      2.46 o 
   6   9   2       12.18       11.41      4.25 o 
   7   9   2        1.97        0.54      2.71 o 
   8   9   2       24.50       17.14      3.92 o 
   9   9   2       17.61       22.37      8.13 o 
  -8  10   2        0.03       -2.22      4.99 o 
  -7  10   2       12.52       18.09      5.67 o 
  -6  10   2        0.01        1.94      3.04 o 
  -5  10   2       41.33       54.68      4.54 o 
  -4  10   2       47.65       50.16      3.72 o 
  -3  10   2       21.66       31.05      2.87 o 
  -2  10   2       60.56       55.10      3.06 o 
  -1  10   2      130.12      109.03      3.92 o 
   0  10   2       30.96       33.99      2.80 o 
   1  10   2      217.71      219.76      6.22 o 
   2  10   2      140.53      131.79      4.72 o 
   3  10   2       29.50       35.82      3.32 o 
   4  10   2      133.23      131.28      6.01 o 
   5  10   2       17.13       18.21      2.93 o 
   6  10   2       67.99       74.31      4.63 o 
   7  10   2       41.15       37.95      4.42 o 
   8  10   2       25.16       26.61      5.79 o 
  -7  11   2        1.37       -2.72      4.89 o 
  -6  11   2        0.96       -4.42      5.62 o 
  -5  11   2        3.83        3.99      3.76 o 
  -4  11   2        2.53        1.31      5.73 o 
  -3  11   2      123.80      115.88      5.23 o 
  -2  11   2       11.60       10.89      2.52 o 
  -1  11   2        6.24        3.33      2.23 o 
   0  11   2       90.29       78.32      4.80 o 
   1  11   2        3.06        2.73      2.45 o 
   2  11   2        0.74        2.35      2.92 o 
   3  11   2        0.07       -1.56      2.36 o 
   4  11   2        0.79       -2.65      2.65 o 
   5  11   2        9.82        1.64      2.61 o 
   6  11   2        0.02        3.35      3.28 o 
   7  11   2        0.00       -2.64      3.48 o 
  -7  12   2       15.07       14.02      8.18 o 
  -6  12   2        1.02        3.90      5.68 o 
  -5  12   2       10.31       19.36      5.82 o 
  -4  12   2        6.01        9.87      4.10 o 
  -3  12   2        4.12        4.66      3.85 o 
  -2  12   2        5.84        8.76      3.38 o 
  -1  12   2       10.58        7.02      3.20 o 
   0  12   2       40.87       52.55      4.38 o 
   1  12   2       85.88       79.17      4.44 o 
   2  12   2        1.34       -1.07      2.49 o 
   3  12   2        8.30        5.38      2.78 o 
   4  12   2        1.40        8.45      3.12 o 
   5  12   2        4.71       13.00      3.70 o 
   6  12   2        2.51        5.70      3.48 o 
   7  12   2       15.33       13.54      7.11 o 
  -6  13   2        4.04        5.85      8.81 o 
  -5  13   2        9.13        2.44      5.38 o 
  -4  13   2        0.01       11.04      5.62 o 
  -3  13   2        0.17       -3.98      3.98 o 
  -2  13   2        0.35        1.16      5.28 o 
  -1  13   2        2.98        2.92      4.89 o 
   0  13   2        0.01        8.70      3.85 o 
   1  13   2        0.01        2.21      3.64 o 
   2  13   2        0.00       -0.11      3.09 o 
   3  13   2        0.79       -0.71      3.72 o 
   4  13   2        0.01       -3.73      4.60 o 
   5  13   2        0.11       -3.76      3.76 o 
   6  13   2        0.03       -2.62      4.30 o 
  -4  14   2        2.04        0.94      6.53 o 
  -3  14   2        3.14        0.45      6.62 o 
  -2  14   2       18.00       20.20      6.18 o 
  -1  14   2        1.96        7.77      5.45 o 
   0  14   2        9.82        7.18      4.31 o 
   1  14   2        1.55        1.41      3.93 o 
   2  14   2        6.11        6.34      4.27 o 
   3  14   2        0.44        8.41      4.35 o 
   4  14   2       23.60       32.80      6.44 o 
  -2  15   2        0.70       12.30      6.37 o 
  -1  15   2        1.16       -0.10      4.47 o 
   0  15   2        0.20        2.37      4.46 o 
   1  15   2        4.81        4.58      4.44 o 
   2  15   2        0.80        3.67      4.54 o 
 -11   0   3       21.37       27.50      9.65 o 
  -9   0   3        2.96       -0.23      4.19 o 
  -7   0   3      335.19      322.16     11.55 o 
  -5   0   3     2637.80     2765.22     62.28 o 
  -3   0   3      795.06      712.27     16.97 o 
  -1   0   3     4101.97     4417.71     79.64 o 
   1   0   3     3715.89     3757.93     68.25 o 
   3   0   3       89.89       53.55      2.10 o 
   5   0   3      613.64      566.64     19.50 o 
   7   0   3     1997.81     1972.80     45.58 o 
   9   0   3      158.07      140.18      9.29 o 
  11   0   3       28.37       35.84      9.53 o 
 -11   1   3       10.68       18.54      6.01 o 
 -10   1   3       42.13       39.96      4.95 o 
  -9   1   3       28.52       35.00      4.32 o 
  -8   1   3        0.52       -1.40      2.30 o 
  -7   1   3       24.62       22.93      2.63 o 
  -6   1   3       63.78       60.19      2.52 o 
  -5   1   3      269.75      314.87      6.00 o 
  -4   1   3     1054.67     1125.84     18.51 o 
  -3   1   3     9182.63    10203.25    149.37 o 
  -2   1   3     1756.59     1940.79     26.18 o 
  -1   1   3       78.01       79.07      1.44 o 
   0   1   3     1257.19     1380.25     20.63 o 
   1   1   3     1546.88     1872.02     42.47 o 
   2   1   3     2066.18     2300.62     38.57 o 
   3   1   3      195.13      232.89      6.98 o 
   4   1   3       72.40       79.56      2.15 o 
   5   1   3       55.41       52.63      2.19 o 
   6   1   3        0.84       -0.30      1.31 o 
   7   1   3        2.30        2.43      2.03 o 
   8   1   3       77.80       74.53      3.57 o 
   9   1   3        0.52       -1.80      2.78 o 
  10   1   3        0.42       -3.11      3.11 o 
  11   1   3       23.94       17.38      5.83 o 
 -11   2   3        3.96       -4.75      4.75 o 
 -10   2   3       39.10       51.40      6.11 o 
  -9   2   3      175.22      185.63      8.96 o 
  -8   2   3       78.04       77.03      4.47 o 
  -7   2   3       85.62       83.09      3.89 o 
  -6   2   3      267.01      264.48      5.57 o 
  -5   2   3      413.24      448.13      8.39 o 
  -4   2   3      558.34      514.38     11.10 o 
  -3   2   3       82.77       78.93      2.04 o 
  -2   2   3      161.21      119.70      2.16 o 
  -1   2   3        3.26        2.58      0.56 o 
   0   2   3     9429.88     9848.10    125.52 o 
   1   2   3        7.56       13.59      0.53 o 
   2   2   3     4741.24     5293.42     80.84 o 
   3   2   3      553.69      638.36     11.90 o 
   4   2   3      466.98      449.73      7.15 o 
   5   2   3      525.51      546.72      9.17 o 
   6   2   3      285.66      279.09      6.18 o 
   7   2   3        1.85        3.05      1.93 o 
   8   2   3      420.51      394.41     13.64 o 
   9   2   3       17.13       10.47      3.26 o 
  10   2   3       41.23       32.20      4.85 o 
  11   2   3        0.05       -2.29      4.28 o 
 -11   3   3       12.02        6.45      5.51 o 
 -10   3   3       37.73       32.04      5.41 o 
  -9   3   3       19.99       11.76      3.75 o 
  -8   3   3        8.19        8.76      2.74 o 
  -7   3   3      185.85      178.72      5.88 o 
  -6   3   3       12.30        8.44      1.79 o 
  -5   3   3      332.32      353.73      7.06 o 
  -4   3   3      130.52      143.52      3.20 o 
  -3   3   3      412.29      420.31      6.42 o 
  -2   3   3       80.03       69.57      1.68 o 
  -1   3   3     2407.79     2548.63     32.76 o 
   0   3   3      487.76      557.91      7.51 o 
   1   3   3      177.11      178.79      2.64 o 
   2   3   3      571.43      618.08      9.14 o 
   3   3   3        7.46        6.26      1.14 o 
   4   3   3        7.16       13.06      1.29 o 
   5   3   3      467.80      477.00      8.23 o 
   6   3   3        0.37        0.64      1.39 o 
   7   3   3        0.18       -1.73      1.73 o 
   8   3   3        0.51        2.35      2.23 o 
   9   3   3        2.90        1.40      3.10 o 
  10   3   3        6.01        2.18      5.53 o 
  11   3   3        1.33       -3.02      5.65 o 
 -10   4   3       10.05       13.73      5.72 o 
  -9   4   3       22.78       26.40      4.14 o 
  -8   4   3       46.76       46.17      3.78 o 
  -7   4   3      801.57      768.34     18.00 o 
  -6   4   3       94.55       87.52      3.30 o 
  -5   4   3      980.79      934.45     16.04 o 
  -4   4   3       23.81       27.86      1.55 o 
  -3   4   3      200.44      159.70      3.14 o 
  -2   4   3      159.28      189.21      3.74 o 
  -1   4   3      844.46      756.30     11.19 o 
   0   4   3       23.53       24.27      1.22 o 
   1   4   3       25.58       22.03      0.95 o 
   2   4   3      328.57      348.38      5.28 o 
   3   4   3     2474.47     2531.35     37.59 o 
   4   4   3      253.76      272.27      5.14 o 
   5   4   3      731.13      741.91     12.38 o 
   6   4   3       86.37       85.63      3.48 o 
   7   4   3       29.44       27.30      2.71 o 
   8   4   3       22.23       26.92      2.84 o 
   9   4   3       91.16       94.14      9.18 o 
  10   4   3        9.62       14.85      4.38 o 
 -10   5   3        9.98        6.94      4.46 o 
  -9   5   3        0.94        0.65      5.02 o 
  -8   5   3        0.10        6.01      3.80 o 
  -7   5   3        1.46       -0.93      3.45 o 
  -6   5   3       62.15       69.17      3.31 o 
  -5   5   3      373.76      370.17      7.11 o 
  -4   5   3       37.74       32.78      1.82 o 
  -3   5   3       29.47       44.24      1.84 o 
  -2   5   3      706.53      730.45     11.03 o 
  -1   5   3       90.47       98.87      2.50 o 
   0   5   3       56.84       76.27      2.06 o 
   1   5   3       63.34       71.22      1.99 o 
   2   5   3       55.15       70.67      2.07 o 
   3   5   3      264.21      293.35      5.66 o 
   4   5   3       35.27       36.43      1.76 o 
   5   5   3        2.42        0.89      1.27 o 
   6   5   3        0.01        0.52      1.65 o 
   7   5   3        0.73       -1.29      2.02 o 
   8   5   3       18.70       20.53      2.76 o 
   9   5   3        1.31       -3.02      4.91 o 
  10   5   3       41.16       42.14      5.49 o 
 -10   6   3       14.10       23.15      5.39 o 
  -9   6   3        2.38       -1.65      4.73 o 
  -8   6   3       36.50       37.98      4.20 o 
  -7   6   3       41.13       44.21      3.75 o 
  -6   6   3      321.92      286.30      8.75 o 
  -5   6   3      174.83      181.50      6.04 o 
  -4   6   3       53.54       48.51      2.17 o 
  -3   6   3       56.59       55.16      2.27 o 
  -2   6   3        5.84        3.77      1.04 o 
  -1   6   3      200.67      190.56      3.88 o 
   0   6   3      409.17      371.02      6.40 o 
   1   6   3      329.04      326.63      5.45 o 
   2   6   3     1853.68     1773.32     26.83 o 
   3   6   3       31.58       25.37      1.63 o 
   4   6   3      163.60      163.76      3.83 o 
   5   6   3       14.84       21.96      1.90 o 
   6   6   3      152.51      151.07      5.00 o 
   7   6   3       21.31       28.02      3.31 o 
   8   6   3       31.94       27.44      3.76 o 
   9   6   3       26.31       28.41      6.73 o 
  10   6   3       39.42       47.05      5.68 o 
 -10   7   3       12.15       10.26      6.14 o 
  -9   7   3        5.96        7.00      4.31 o 
  -8   7   3       27.11       25.96      4.72 o 
  -7   7   3        0.05       -1.19      2.56 o 
  -6   7   3       24.18       32.18      3.36 o 
  -5   7   3       26.23       23.74      2.47 o 
  -4   7   3      536.69      506.82      9.04 o 
  -3   7   3      140.65      149.35      4.84 o 
  -2   7   3        0.98       -1.01      1.01 o 
  -1   7   3       92.63       89.76      2.80 o 
   0   7   3        5.16        6.19      1.24 o 
   1   7   3      226.53      244.18      4.76 o 
   2   7   3      919.29      888.23     14.14 o 
   3   7   3       93.01       80.97      2.58 o 
   4   7   3       48.83       50.19      2.25 o 
   5   7   3       31.20       29.32      2.80 o 
   6   7   3       50.96       37.58      2.97 o 
   7   7   3      123.08      120.26      5.21 o 
   8   7   3        0.66        1.91      3.19 o 
   9   7   3       17.07       10.79      4.22 o 
  10   7   3        5.65        6.70      4.44 o 
  -9   8   3        2.47        5.58      5.47 o 
  -8   8   3        2.86        1.35      3.74 o 
  -7   8   3        4.67        2.83      3.82 o 
  -6   8   3       81.39       76.95      5.03 o 
  -5   8   3      144.50      143.99      5.73 o 
  -4   8   3      218.50      204.50      5.59 o 
  -3   8   3       12.16        7.79      1.75 o 
  -2   8   3       19.86       20.30      1.69 o 
  -1   8   3       21.47       19.98      1.71 o 
   0   8   3      283.94      278.92      5.83 o 
   1   8   3      601.44      588.90     10.08 o 
   2   8   3      219.71      211.11      4.74 o 
   3   8   3      688.07      719.09     12.02 o 
   4   8   3      124.60      122.44      4.56 o 
   5   8   3      287.27      297.09      7.68 o 
   6   8   3       36.75       37.43      3.38 o 
   7   8   3       86.81       90.35      4.72 o 
   8   8   3       34.65       35.73      3.77 o 
   9   8   3        3.81        4.66      4.14 o 
  -9   9   3        4.30        1.44      5.55 o 
  -8   9   3        0.16       -3.11      4.81 o 
  -7   9   3        8.14       15.00      4.43 o 
  -6   9   3       20.49       18.26      3.20 o 
  -5   9   3       56.43       64.90      4.02 o 
  -4   9   3      114.25      105.57      4.99 o 
  -3   9   3      187.61      161.29      4.95 o 
  -2   9   3      115.10      107.70      4.07 o 
  -1   9   3       17.97       20.99      2.70 o 
   0   9   3       45.58       44.57      2.32 o 
   1   9   3        0.61       -0.53      1.49 o 
   2   9   3        0.17        0.10      1.79 o 
   3   9   3        8.90        7.98      2.02 o 
   4   9   3        5.97        1.21      2.53 o 
   5   9   3        6.44        6.76      2.56 o 
   6   9   3        4.61        2.46      2.51 o 
   7   9   3        0.93       -0.93      2.65 o 
   8   9   3        9.87        9.21      3.67 o 
   9   9   3        4.27        5.47      4.23 o 
  -8  10   3        4.41       -4.85      4.85 o 
  -7  10   3       23.87       23.49      6.17 o 
  -6  10   3       17.03       12.27      5.28 o 
  -5  10   3       14.43        9.32      2.79 o 
  -4  10   3       65.80       66.13      4.14 o 
  -3  10   3      162.64      174.59      5.75 o 
  -2  10   3       59.49       64.33      3.52 o 
  -1  10   3       24.17       27.20      2.67 o 
   0  10   3       84.54       80.61      5.55 o 
   1  10   3       90.10       78.24      3.56 o 
   2  10   3       69.04       72.43      3.92 o 
   3  10   3      158.30      157.58      5.72 o 
   4  10   3       18.48       26.33      3.40 o 
   5  10   3       20.07       15.16      2.87 o 
   6  10   3       41.35       39.87      3.64 o 
   7  10   3        4.25        4.14      2.94 o 
   8  10   3       15.97       23.29      4.79 o 
  -7  11   3        0.01        3.84      5.63 o 
  -6  11   3       26.87       28.06      6.27 o 
  -5  11   3       21.81       11.90      7.65 o 
  -4  11   3       11.36        6.18      3.20 o 
  -3  11   3       30.21       39.62      5.64 o 
  -2  11   3       43.14       41.53      3.56 o 
  -1  11   3       19.97       10.70      2.87 o 
   0  11   3        0.83        1.28      2.69 o 
   1  11   3        4.03        3.33      2.44 o 
   2  11   3        6.39        5.72      3.08 o 
   3  11   3        0.78        0.14      2.42 o 
   4  11   3        2.81        5.43      2.95 o 
   5  11   3        3.83        4.69      3.11 o 
   6  11   3        1.84       -2.64      2.64 o 
   7  11   3        0.87       -2.86      3.44 o 
  -7  12   3       39.59       44.95     12.49 o 
  -6  12   3       31.91       34.70      9.15 o 
  -5  12   3       10.47        8.38      5.35 o 
  -4  12   3       70.42       66.23      7.45 o 
  -3  12   3       14.28        8.00      5.05 o 
  -2  12   3        4.56        5.99      3.82 o 
  -1  12   3       14.22       18.60      3.49 o 
   0  12   3       13.42       12.62      2.93 o 
   1  12   3        5.11        6.91      2.71 o 
   2  12   3        0.45       -2.40      2.40 o 
   3  12   3        4.13        4.62      2.65 o 
   4  12   3        1.09        2.08      2.92 o 
   5  12   3        1.19        0.48      2.76 o 
   6  12   3        7.93        5.89      3.63 o 
   7  12   3        0.86       -4.05      4.27 o 
  -6  13   3        4.43       12.06      6.58 o 
  -5  13   3        5.85        6.26      5.93 o 
  -4  13   3        1.49        4.89      5.78 o 
  -3  13   3       13.60       17.17      8.44 o 
  -2  13   3        0.06       -2.83      4.74 o 
  -1  13   3        0.42       -3.39      4.38 o 
   0  13   3        4.68        9.40      3.35 o 
   1  13   3        4.43        2.12      2.74 o 
   2  13   3        3.86        2.74      4.22 o 
   3  13   3        0.01       -2.56      2.56 o 
   4  13   3        0.02       -2.60      3.80 o 
   5  13   3       13.40       10.19      3.79 o 
   6  13   3        1.12       -2.06     10.01 o 
  -4  14   3        6.41        0.00      5.46 o 
  -3  14   3        0.61        4.70      5.55 o 
  -2  14   3        0.83        2.10      5.23 o 
  -1  14   3       14.96       24.39      6.47 o 
   0  14   3        1.17       -0.50      3.80 o 
   1  14   3       31.59       29.48      5.59 o 
   2  14   3       13.45       15.68      4.60 o 
   3  14   3        7.83        7.73      4.41 o 
   4  14   3        0.27       -4.74      4.74 o 
  -2  15   3        1.19       11.35      6.26 o 
  -1  15   3        0.10        1.88      4.58 o 
   0  15   3        2.64        6.51      4.60 o 
   1  15   3        0.98       -4.13      4.13 o 
   2  15   3       10.25       13.56      4.87 o 
 -10   0   4      128.58      148.04     10.86 o 
  -8   0   4      675.27      581.86     23.23 o 
  -6   0   4      588.83      591.04     13.74 o 
  -4   0   4      285.89      264.38      8.81 o 
  -2   0   4       55.79       84.00      3.59 o 
   0   0   4    12289.36    12667.96    251.02 o 
   2   0   4     1920.75     1974.14     35.88 o 
   4   0   4      238.57      221.42      7.95 o 
   6   0   4      101.45       98.71      4.63 o 
   8   0   4      574.91      534.53     16.75 o 
  10   0   4       36.12       53.72     13.07 o 
 -11   1   4        9.11       13.04      8.60 o 
 -10   1   4       12.29       20.00      4.35 o 
  -9   1   4       13.40       12.36      3.60 o 
  -8   1   4        2.56       -0.44      2.90 o 
  -7   1   4       50.85       56.25      3.37 o 
  -6   1   4      407.51      384.20      7.31 o 
  -5   1   4      194.16      220.09      4.98 o 
  -4   1   4     3319.07     3500.40     55.16 o 
  -3   1   4     1910.74     1925.55     26.12 o 
  -2   1   4     1766.23     1929.05     24.91 o 
  -1   1   4     1652.71     1700.66     21.91 o 
   0   1   4      139.60      124.62      2.33 o 
   1   1   4        0.21        0.20      0.71 o 
   2   1   4       59.32       51.05      1.12 o 
   3   1   4       45.15       64.15      2.29 o 
   4   1   4      344.62      396.64     11.20 o 
   5   1   4       19.63       19.62      1.45 o 
   6   1   4       52.69       52.35      2.39 o 
   7   1   4      300.17      275.23      6.66 o 
   8   1   4        4.20        1.73      2.46 o 
   9   1   4        0.05       -2.82      2.82 o 
  10   1   4        0.03       -2.92      3.13 o 
  11   1   4        0.06        1.45      4.25 o 
 -11   2   4       22.40       17.60      6.76 o 
 -10   2   4        7.25       10.46      3.98 o 
  -9   2   4       26.11       33.96      4.26 o 
  -8   2   4       41.41       39.59      3.98 o 
  -7   2   4      360.07      314.25      8.23 o 
  -6   2   4       80.41       76.36      3.90 o 
  -5   2   4      567.07      533.78      9.19 o 
  -4   2   4       49.30       42.18      2.98 o 
  -3   2   4      869.24      837.69     12.46 o 
  -2   2   4       12.43        9.90      0.91 o 
  -1   2   4       82.21       72.86      1.57 o 
   0   2   4        0.02        1.16      0.56 o 
   1   2   4     1759.69     1803.09     25.46 o 
   2   2   4     2606.06     3079.86     57.44 o 
   3   2   4      366.33      392.34     12.53 o 
   4   2   4     1544.86     1887.69     62.48 o 
   5   2   4      302.94      313.39     10.53 o 
   6   2   4      584.36      567.50     11.65 o 
   7   2   4      575.19      552.14     11.11 o 
   8   2   4      111.49      117.56      5.75 o 
   9   2   4      143.72      147.43      5.99 o 
  10   2   4       14.31        8.92      3.53 o 
  11   2   4       13.54       15.20      4.86 o 
 -10   3   4        9.94        3.98      4.38 o 
  -9   3   4       43.04       45.69      7.29 o 
  -8   3   4       42.34       43.42      4.39 o 
  -7   3   4        0.98        3.03      2.53 o 
  -6   3   4       81.13       83.22      3.20 o 
  -5   3   4       55.05       57.49      2.33 o 
  -4   3   4      289.45      282.55      5.11 o 
  -3   3   4      426.04      475.02      7.16 o 
  -2   3   4      396.08      334.13      5.18 o 
  -1   3   4        0.08        2.18      0.51 o 
   0   3   4      135.20      136.17      2.33 o 
   1   3   4       32.38       38.77      1.19 o 
   2   3   4      472.56      491.42      7.35 o 
   3   3   4     1123.40     1225.12     17.66 o 
   4   3   4        4.27       10.08      1.00 o 
   5   3   4      114.40      130.35      3.45 o 
   6   3   4       21.03       21.15      1.79 o 
   7   3   4       96.02       91.49      3.81 o 
   8   3   4        3.40        2.35      2.17 o 
   9   3   4        0.02       -0.81      2.58 o 
  10   3   4        9.35       13.25      4.93 o 
 -10   4   4        8.65       12.70      4.80 o 
  -9   4   4       36.34       51.67      5.00 o 
  -8   4   4       60.65       57.33      4.60 o 
  -7   4   4        0.46       -0.77      2.47 o 
  -6   4   4     1225.67     1110.09     19.03 o 
  -5   4   4      152.84      161.87      4.06 o 
  -4   4   4       54.89       43.38      1.85 o 
  -3   4   4      151.60      145.49      3.01 o 
  -2   4   4      778.25      851.69     12.62 o 
  -1   4   4      874.10      942.83     14.52 o 
   0   4   4     1918.31     2102.46     29.70 o 
   1   4   4       11.39       10.42      0.81 o 
   2   4   4     1171.60     1248.94     17.98 o 
   3   4   4       20.71       19.19      1.36 o 
   4   4   4       96.81       82.37      3.02 o 
   5   4   4       14.69       18.67      1.52 o 
   6   4   4       95.88       91.64      3.30 o 
   7   4   4       72.99       73.47      3.51 o 
   8   4   4       33.01       35.92      2.99 o 
   9   4   4       44.32       47.80      3.73 o 
  10   4   4      105.41      114.85      7.31 o 
 -10   5   4       25.19       29.02      5.63 o 
  -9   5   4        2.83       -2.70      3.29 o 
  -8   5   4       43.17       48.55      4.53 o 
  -7   5   4        3.32        0.84      5.05 o 
  -6   5   4      184.41      174.70      5.70 o 
  -5   5   4      121.65      125.00      3.83 o 
  -4   5   4     1241.28     1238.98     18.39 o 
  -3   5   4       11.58       11.82      1.25 o 
  -2   5   4     1096.36     1135.09     16.61 o 
  -1   5   4      469.71      533.05      8.67 o 
   0   5   4      168.69      190.44      3.89 o 
   1   5   4      308.39      284.66      4.95 o 
   2   5   4      194.63      233.59      4.29 o 
   3   5   4      352.47      356.26      6.19 o 
   4   5   4      266.82      271.76      5.52 o 
   5   5   4        3.29        3.75      1.30 o 
   6   5   4       35.26       35.16      2.56 o 
   7   5   4       13.73       11.55      2.28 o 
   8   5   4        0.89        0.63      2.13 o 
   9   5   4        3.61       -3.59      3.59 o 
  10   5   4        2.75        6.38      4.14 o 
 -10   6   4        2.10        9.87      5.97 o 
  -9   6   4        1.96       -0.01      5.84 o 
  -8   6   4       21.03       13.57      3.54 o 
  -7   6   4      110.77      110.17      5.20 o 
  -6   6   4      234.29      235.56      7.57 o 
  -5   6   4     1125.38     1087.81     17.59 o 
  -4   6   4        4.23        4.87      1.54 o 
  -3   6   4      161.36      147.22      3.42 o 
  -2   6   4       11.36        9.57      1.17 o 
  -1   6   4       63.62       51.02      1.82 o 
   0   6   4      453.21      449.56      8.61 o 
   1   6   4       40.34       49.35      1.72 o 
   2   6   4      206.53      226.30      4.41 o 
   3   6   4      265.44      254.02      5.18 o 
   4   6   4      173.82      158.22      3.96 o 
   5   6   4      105.84       93.80      4.49 o 
   6   6   4       87.34       83.37      3.64 o 
   7   6   4       98.41       85.16      3.90 o 
   8   6   4       28.13       29.32      3.25 o 
   9   6   4       62.67       61.48      4.78 o 
  10   6   4       18.20       20.37      4.88 o 
  -9   7   4       16.56       19.23      6.01 o 
  -8   7   4       13.50       13.13      3.63 o 
  -7   7   4       59.20       69.70      4.95 o 
  -6   7   4       21.87       17.25      2.95 o 
  -5   7   4       97.57      101.92      4.32 o 
  -4   7   4        8.56        9.72      1.74 o 
  -3   7   4        2.04        1.22      1.41 o 
  -2   7   4        8.04        3.99      1.23 o 
  -1   7   4       26.76       23.12      1.89 o 
   0   7   4       16.95       17.60      1.57 o 
   1   7   4        4.12        2.62      0.96 o 
   2   7   4        5.74        7.24      1.72 o 
   3   7   4      201.07      205.25      4.70 o 
   4   7   4      202.04      198.92      5.02 o 
   5   7   4        4.04        9.25      2.12 o 
   6   7   4       28.10       27.14      2.65 o 
   7   7   4        0.13       -1.63      2.31 o 
   8   7   4       21.02       17.09      3.25 o 
   9   7   4        3.86       -3.02      3.02 o 
  -9   8   4        5.12        1.82      5.22 o 
  -8   8   4        8.61        0.33      4.91 o 
  -7   8   4        4.77        4.05      3.23 o 
  -6   8   4       16.71        8.06      2.86 o 
  -5   8   4        0.18       -2.13      2.13 o 
  -4   8   4      262.52      260.63      7.08 o 
  -3   8   4        7.17        7.86      1.80 o 
  -2   8   4      384.82      389.93      6.88 o 
  -1   8   4      102.37      101.05      3.14 o 
   0   8   4      109.53       92.46      4.04 o 
   1   8   4      800.57      745.31     12.21 o 
   2   8   4     1188.08     1163.24     19.43 o 
   3   8   4      556.97      559.07     11.84 o 
   4   8   4       80.83       73.54      3.79 o 
   5   8   4       85.63       80.63      3.66 o 
   6   8   4        5.81        0.02      2.27 o 
   7   8   4        1.31       -2.10      2.41 o 
   8   8   4       33.42       40.83      4.10 o 
   9   8   4        0.80       -3.35      5.79 o 
  -9   9   4        0.06        1.65      9.60 o 
  -8   9   4        4.10       -4.56      4.56 o 
  -7   9   4       24.74       34.48      6.61 o 
  -6   9   4       16.31       20.38      4.27 o 
  -5   9   4       15.84       10.11      2.82 o 
  -4   9   4       11.94       10.60      2.45 o 
  -3   9   4       14.16        9.29      2.52 o 
  -2   9   4       17.71       13.60      1.93 o 
  -1   9   4       36.66       42.91      3.72 o 
   0   9   4        0.76       -1.04      1.71 o 
   1   9   4       65.73       58.05      2.74 o 
   2   9   4      175.31      168.79      4.74 o 
   3   9   4       15.99       19.31      2.82 o 
   4   9   4      194.95      201.89      6.39 o 
   5   9   4        2.73       -0.41      2.30 o 
   6   9   4        0.58       -2.19      2.29 o 
   7   9   4        0.45       -3.29      3.45 o 
   8   9   4        1.80        4.32      3.91 o 
   9   9   4        1.30        9.61      5.50 o 
  -8  10   4        1.21        2.99      7.91 o 
  -7  10   4        4.89       10.58      8.01 o 
  -6  10   4        4.62        3.12      4.77 o 
  -5  10   4       11.70        8.92      3.85 o 
  -4  10   4       35.83       38.02      4.61 o 
  -3  10   4        7.61        7.80      2.77 o 
  -2  10   4        4.89        7.18      2.27 o 
  -1  10   4       20.59       21.72      3.10 o 
   0  10   4      263.16      240.42      8.16 o 
   1  10   4      138.10      134.16      5.15 o 
   2  10   4      208.16      213.12      6.71 o 
   3  10   4       92.29       82.17      4.05 o 
   4  10   4       70.28       76.15      4.47 o 
   5  10   4       17.75       21.19      3.36 o 
   6  10   4        4.37        9.45      2.78 o 
   7  10   4       42.04       58.19      4.16 o 
   8  10   4        8.77       15.88      3.81 o 
  -7  11   4        1.86        7.50      5.86 o 
  -6  11   4        0.90       -4.78      4.78 o 
  -5  11   4        6.17        2.86      4.86 o 
  -4  11   4       48.63       45.54      5.23 o 
  -3  11   4      101.96       84.91      5.28 o 
  -2  11   4       19.95       15.89      3.36 o 
  -1  11   4        0.48       -2.30      2.43 o 
   0  11   4       13.41        9.81      2.62 o 
   1  11   4        7.48       12.47      2.64 o 
   2  11   4       11.58        9.01      2.53 o 
   3  11   4        2.52        1.91      2.61 o 
   4  11   4        1.69       -1.83      2.61 o 
   5  11   4        0.01       -2.51      2.51 o 
   6  11   4        1.78        1.20      2.78 o 
   7  11   4        0.00        2.61      2.90 o 
  -6  12   4       16.35        9.15      8.06 o 
  -5  12   4        6.34       12.71      5.38 o 
  -4  12   4        0.41       -0.41      4.66 o 
  -3  12   4       29.91       23.81      4.63 o 
  -2  12   4       11.29       10.33      3.31 o 
  -1  12   4        2.42        2.57      3.00 o 
   0  12   4       64.81       77.71      4.34 o 
   1  12   4       67.41       77.43      4.32 o 
   2  12   4       16.38       19.53      2.99 o 
   3  12   4       20.68       21.06      3.12 o 
   4  12   4       15.69       14.58      3.37 o 
   5  12   4        1.14        2.75      2.86 o 
   6  12   4        1.21        3.54      2.95 o 
  -5  13   4        0.09       -4.82      4.82 o 
  -4  13   4        7.69       10.13      5.75 o 
  -3  13   4        0.02       -1.22      4.78 o 
  -2  13   4        0.38        3.04      4.79 o 
  -1  13   4        2.45       -3.66      3.66 o 
   0  13   4       13.53       18.29      3.90 o 
   1  13   4       11.58       10.32      3.69 o 
   2  13   4       10.67        7.64      3.11 o 
   3  13   4        2.48        1.34      2.74 o 
   4  13   4       14.18       22.92      3.82 o 
   5  13   4        0.03       -1.53      2.85 o 
  -4  14   4        4.60        4.06      5.24 o 
  -3  14   4        0.09        0.26      5.37 o 
  -2  14   4        8.14       10.88      5.83 o 
  -1  14   4        0.04        2.20      7.00 o 
   0  14   4       16.91       24.34      4.70 o 
   1  14   4       10.27       21.02      4.59 o 
   2  14   4       19.95       22.48      4.04 o 
   3  14   4        0.21       -1.34      3.54 o 
   4  14   4        6.72       10.22      4.17 o 
  -2  15   4        1.10        3.34      6.02 o 
  -1  15   4        0.31        2.04      5.25 o 
   0  15   4        2.60        3.29      4.29 o 
   1  15   4        0.12       -0.48      4.14 o 
   2  15   4        0.88        7.39      6.18 o 
 -11   0   5       23.46       28.95      9.22 o 
  -9   0   5       23.67       13.15      5.33 o 
  -7   0   5       80.89       62.56      6.22 o 
  -5   0   5      528.04      578.89     14.79 o 
  -3   0   5       46.89       52.70      2.18 o 
  -1   0   5     2968.36     3096.04     55.70 o 
   1   0   5     4552.28     4644.52     92.00 o 
   3   0   5       52.64       35.84      1.89 o 
   5   0   5      492.87      504.24     18.69 o 
   7   0   5     1101.40     1067.14     25.71 o 
   9   0   5      483.12      484.51     19.70 o 
  11   0   5       28.96       24.55      6.30 o 
 -11   1   5       15.92       10.83      5.15 o 
 -10   1   5       30.75       30.44      7.59 o 
  -9   1   5       68.49       61.63      5.65 o 
  -8   1   5        5.26        5.11      3.09 o 
  -7   1   5      480.75      468.05     13.29 o 
  -6   1   5      200.77      187.37      4.84 o 
  -5   1   5      559.26      562.98     10.25 o 
  -4   1   5      836.29      870.60     13.82 o 
  -3   1   5      177.43      196.53      3.54 o 
  -2   1   5     1375.85     1481.47     20.16 o 
  -1   1   5       43.27       52.74      1.27 o 
   0   1   5      942.89      952.71     15.16 o 
   1   1   5      656.52      719.49     14.64 o 
   2   1   5     1249.90     1220.00     22.44 o 
   3   1   5      562.61      565.73      8.87 o 
   4   1   5      251.68      243.67      5.94 o 
   5   1   5      413.25      433.82     11.02 o 
   6   1   5      228.26      227.22      4.81 o 
   7   1   5       22.04       22.01      2.77 o 
   8   1   5       14.23       11.82      2.69 o 
   9   1   5        3.63        2.08      3.96 o 
  10   1   5        0.03        4.26      3.47 o 
  11   1   5        4.37       -2.57      7.30 o 
 -10   2   5       28.34       29.96      4.81 o 
  -9   2   5      299.89      319.10     11.38 o 
  -8   2   5       59.76       47.68      4.26 o 
  -7   2   5       45.89       45.54      3.45 o 
  -6   2   5      189.03      173.14      4.37 o 
  -5   2   5       80.43       83.26      2.72 o 
  -4   2   5      196.53      191.72      4.11 o 
  -3   2   5       64.48       80.11      2.10 o 
  -2   2   5     1148.39     1162.37     15.95 o 
  -1   2   5        1.81        2.41      0.65 o 
   0   2   5     4699.88     4885.68     76.28 o 
   1   2   5      253.62      305.73     12.25 o 
   2   2   5     2533.28     2854.75     93.33 o 
   3   2   5       38.59       35.49      1.56 o 
   4   2   5      514.85      561.49     20.06 o 
   5   2   5      201.47      217.76      7.75 o 
   6   2   5       24.50       21.00      1.76 o 
   7   2   5       34.68       35.93      2.73 o 
   8   2   5      197.54      187.72      6.28 o 
   9   2   5       36.46       38.58      3.60 o 
  10   2   5       46.68       44.62      6.32 o 
 -10   3   5       42.52       49.41      5.48 o 
  -9   3   5       44.02       49.03      4.92 o 
  -8   3   5       61.48       69.44      6.03 o 
  -7   3   5        7.47        6.22      2.60 o 
  -6   3   5       10.68        8.95      1.82 o 
  -5   3   5      176.18      181.69      5.44 o 
  -4   3   5      112.49      109.62      2.69 o 
  -3   3   5       18.00       17.19      1.48 o 
  -2   3   5       71.65       69.58      1.84 o 
  -1   3   5     1981.89     2271.47     31.93 o 
   0   3   5       79.64       82.02      2.25 o 
   1   3   5     1618.13     1663.39     28.30 o 
   2   3   5      277.32      311.92      7.28 o 
   3   3   5     1584.71     1810.99     39.07 o 
   4   3   5      210.87      229.57      5.97 o 
   5   3   5      221.11      234.04      6.97 o 
   6   3   5        3.24        2.03      1.54 o 
   7   3   5        1.48        3.75      2.01 o 
   8   3   5        0.24       -2.65      2.65 o 
   9   3   5        1.33        2.79      2.66 o 
  10   3   5       17.32       27.24      4.24 o 
 -10   4   5        6.93        6.15      4.60 o 
  -9   4   5       36.75       31.27      4.46 o 
  -8   4   5       85.49       87.61      5.44 o 
  -7   4   5      218.12      188.48      7.51 o 
  -6   4   5       40.43       42.19      3.35 o 
  -5   4   5     1059.74     1001.02     16.17 o 
  -4   4   5        4.01        4.29      1.26 o 
  -3   4   5      257.21      254.39      5.11 o 
  -2   4   5      138.58      148.31      3.18 o 
  -1   4   5       96.76       87.89      2.03 o 
   0   4   5        0.73        0.10      0.72 o 
   1   4   5     2156.67     2254.70     35.83 o 
   2   4   5        3.14        3.79      0.98 o 
   3   4   5      461.98      497.33      7.68 o 
   4   4   5       35.88       36.53      1.65 o 
   5   4   5        0.29       -0.63      1.18 o 
   6   4   5      143.97      130.56      4.33 o 
   7   4   5       34.29       34.04      2.65 o 
   8   4   5       35.32       43.33      3.35 o 
   9   4   5       34.26       40.16      3.56 o 
  10   4   5       11.52       16.21      4.58 o 
 -10   5   5        7.30       10.00      6.34 o 
  -9   5   5       67.22       68.59      5.60 o 
  -8   5   5       11.30        9.26      3.49 o 
  -7   5   5       44.54       48.09      4.12 o 
  -6   5   5        3.14        4.38      2.55 o 
  -5   5   5      176.39      173.13      4.25 o 
  -4   5   5      127.63      133.61      3.44 o 
  -3   5   5      131.69      132.07      3.12 o 
  -2   5   5       14.41       14.23      1.20 o 
  -1   5   5       14.15       17.17      1.83 o 
   0   5   5      152.90      172.60      3.59 o 
   1   5   5      145.91      151.55      2.99 o 
   2   5   5        2.35        2.05      0.89 o 
   3   5   5      466.67      533.96      8.72 o 
   4   5   5       27.12       28.41      1.56 o 
   5   5   5       22.02       16.94      1.61 o 
   6   5   5        3.43        0.56      1.90 o 
   7   5   5        7.12        6.02      2.15 o 
   8   5   5       24.29       28.00      3.07 o 
   9   5   5        0.15        0.24      2.98 o 
  10   5   5       26.89       28.07      4.89 o 
 -10   6   5        2.64        0.81      5.63 o 
  -9   6   5        1.45       -0.19      5.98 o 
  -8   6   5       29.24       26.16      4.13 o 
  -7   6   5        7.43        2.58      3.02 o 
  -6   6   5      170.97      162.35      6.22 o 
  -5   6   5        4.66        9.57      2.17 o 
  -4   6   5      163.52      168.12      4.17 o 
  -3   6   5      633.61      624.70      9.94 o 
  -2   6   5       38.11       37.09      1.76 o 
  -1   6   5        2.45       -0.15      0.96 o 
   0   6   5       71.02       75.34      2.27 o 
   1   6   5      139.72      158.26      3.29 o 
   2   6   5     1333.34     1324.67     20.26 o 
   3   6   5      106.01      107.34      2.96 o 
   4   6   5      253.82      229.64      4.67 o 
   5   6   5      342.70      322.51      7.60 o 
   6   6   5       23.56       21.85      2.81 o 
   7   6   5       60.43       64.59      3.44 o 
   8   6   5        0.02       -0.21      2.81 o 
   9   6   5       21.06       27.50      3.75 o 
  10   6   5       36.21       44.83      8.65 o 
  -9   7   5        0.01       -1.26      5.08 o 
  -8   7   5       18.52       12.54      4.45 o 
  -7   7   5        1.20        6.98      3.12 o 
  -6   7   5       53.21       47.00      5.41 o 
  -5   7   5       36.24       35.24      3.29 o 
  -4   7   5      419.20      420.52      8.41 o 
  -3   7   5      144.60      136.07      3.46 o 
  -2   7   5       39.94       36.96      1.89 o 
  -1   7   5        0.24       -0.90      1.15 o 
   0   7   5      527.23      522.57     10.07 o 
   1   7   5       48.71       47.82      1.85 o 
   2   7   5      342.20      367.25      6.57 o 
   3   7   5      654.45      614.53     10.24 o 
   4   7   5       89.14       89.83      3.43 o 
   5   7   5       40.69       34.92      2.51 o 
   6   7   5       15.99       14.48      2.34 o 
   7   7   5        1.23        5.00      2.31 o 
   8   7   5        0.25       -0.56      2.77 o 
   9   7   5        0.76        0.16      3.14 o 
  -9   8   5        0.94        5.14      5.94 o 
  -8   8   5        1.50        0.24      6.14 o 
  -7   8   5        0.52       -0.63      3.81 o 
  -6   8   5       56.90       62.38      4.69 o 
  -5   8   5       64.90       73.49      4.33 o 
  -4   8   5      146.46      167.70      5.56 o 
  -3   8   5        0.02       -1.84      1.84 o 
  -2   8   5       35.76       34.55      2.05 o 
  -1   8   5      362.53      346.11      6.92 o 
   0   8   5       17.67       19.79      2.02 o 
   1   8   5      531.49      523.21      8.97 o 
   2   8   5       33.07       31.78      2.05 o 
   3   8   5      127.57      137.32      4.42 o 
   4   8   5      211.05      189.55      6.51 o 
   5   8   5        0.78       -0.04      1.99 o 
   6   8   5       34.05       25.49      2.83 o 
   7   8   5       28.32       32.42      3.19 o 
   8   8   5       15.22       16.85      3.64 o 
   9   8   5       24.14       23.82      3.95 o 
  -8   9   5        0.05       -0.39      5.27 o 
  -7   9   5       11.06       18.26      4.89 o 
  -6   9   5        2.34        0.44      3.64 o 
  -5   9   5       51.50       53.83      5.33 o 
  -4   9   5      100.06       96.17      4.29 o 
  -3   9   5      124.68      118.26      4.92 o 
  -2   9   5        0.66       -1.76      1.76 o 
  -1   9   5       44.60       44.77      2.64 o 
   0   9   5       24.31       27.83      2.45 o 
   1   9   5      220.91      232.15      6.22 o 
   2   9   5       27.44       25.01      3.91 o 
   3   9   5      347.11      353.67      8.42 o 
   4   9   5       17.88        9.98      2.52 o 
   5   9   5        0.49        0.14      3.07 o 
   6   9   5        0.87       -1.45      2.29 o 
   7   9   5       19.12       15.07      2.96 o 
   8   9   5        3.02        2.27      3.17 o 
  -8  10   5        0.63        8.10      5.86 o 
  -7  10   5       19.07       20.92      6.14 o 
  -6  10   5        0.48        3.83      3.97 o 
  -5  10   5       28.92       26.51      4.71 o 
  -4  10   5        0.94        2.85      3.16 o 
  -3  10   5      219.73      220.59      9.40 o 
  -2  10   5        0.01       -1.92      2.94 o 
  -1  10   5       18.80       19.19      2.81 o 
   0  10   5       48.97       44.05      3.22 o 
   1  10   5      235.15      205.56      6.47 o 
   2  10   5      140.04      121.01      4.84 o 
   3  10   5       16.90       18.11      4.06 o 
   4  10   5       10.33       14.46      2.56 o 
   5  10   5       21.27       28.30      2.98 o 
   6  10   5       22.24       26.01      3.17 o 
   7  10   5        7.46        9.35      3.13 o 
   8  10   5       35.19       47.96      4.39 o 
  -7  11   5        0.58       -3.38     10.18 o 
  -6  11   5       51.57       58.75      7.97 o 
  -5  11   5       12.28        9.96      8.19 o 
  -4  11   5       27.93       27.92      4.73 o 
  -3  11   5        7.07        0.30      5.06 o 
  -2  11   5       54.03       52.44      4.65 o 
  -1  11   5        0.15        1.59      2.70 o 
   0  11   5       51.73       41.77      3.31 o 
   1  11   5        0.01        0.37      2.27 o 
   2  11   5        0.55       -0.40      2.26 o 
   3  11   5        0.04       -1.55      3.03 o 
   4  11   5       31.93       33.48      5.06 o 
   5  11   5        0.76        4.57      2.66 o 
   6  11   5        1.68        2.24      2.65 o 
   7  11   5        1.09        3.46      3.16 o 
  -6  12   5       23.61       27.92      6.81 o 
  -5  12   5        0.01        1.41      4.92 o 
  -4  12   5       36.03       30.30      6.11 o 
  -3  12   5        1.45       -2.80      4.39 o 
  -2  12   5        9.23       13.60      3.51 o 
  -1  12   5        0.10       -2.81      2.81 o 
   0  12   5        4.61        6.95      2.69 o 
   1  12   5       27.14       31.52      3.25 o 
   2  12   5       10.82        6.93      2.78 o 
   3  12   5        2.58        0.83      2.49 o 
   4  12   5        7.42        2.84      3.00 o 
   5  12   5        0.00       -0.70      2.59 o 
   6  12   5        1.53        6.02      3.14 o 
  -5  13   5       14.97       13.82      6.26 o 
  -4  13   5        0.04        0.76      5.07 o 
  -3  13   5       17.05       17.85      8.80 o 
  -2  13   5        1.13       -3.76      3.76 o 
  -1  13   5        1.19       -0.47      4.50 o 
   0  13   5        3.34        7.68      2.94 o 
   1  13   5        4.45        6.76      2.86 o 
   2  13   5        0.25        2.18      2.73 o 
   3  13   5        1.70        1.42      2.74 o 
   4  13   5        0.17       -0.17      5.03 o 
   5  13   5        4.71        2.32      2.95 o 
  -4  14   5        1.64        2.60      5.52 o 
  -3  14   5        0.29        9.39      8.01 o 
  -2  14   5        2.34       -1.17      5.37 o 
  -1  14   5       17.74       23.49      4.84 o 
   0  14   5        0.13       -0.48      3.33 o 
   1  14   5       21.20       28.75      4.91 o 
   2  14   5        3.12        1.93      3.04 o 
   3  14   5        0.36       -2.83      2.83 o 
   4  14   5        0.05        0.69      3.30 o 
  -1  15   5        1.68        0.10      4.42 o 
   0  15   5        0.00        0.84      4.19 o 
   1  15   5        2.39        4.04      5.75 o 
 -10   0   6      207.95      214.63     13.83 o 
  -8   0   6       34.05       37.04      5.76 o 
  -6   0   6      277.62      287.40      9.09 o 
  -4   0   6       22.74       19.40      2.57 o 
  -2   0   6       55.55       75.14      3.97 o 
   0   0   6      285.44      316.38      7.54 o 
   2   0   6     7880.35     8182.44    180.68 o 
   4   0   6      665.48      728.07     22.63 o 
   6   0   6       10.02       11.43      2.26 o 
   8   0   6      737.57      700.30     20.72 o 
  10   0   6        7.62        8.75      5.15 o 
 -10   1   6       98.20       95.48      6.70 o 
  -9   1   6       69.32       66.76      5.45 o 
  -8   1   6      165.48      169.34      7.45 o 
  -7   1   6       38.97       37.59      3.67 o 
  -6   1   6       49.93       49.01      2.76 o 
  -5   1   6      133.89      141.53      3.67 o 
  -4   1   6       83.00       84.93      2.42 o 
  -3   1   6      860.32      885.78     12.57 o 
  -2   1   6     2478.16     2562.93     34.43 o 
  -1   1   6       12.13       24.10      0.97 o 
   0   1   6     1047.34     1182.29     21.69 o 
   1   1   6      145.42      118.28      2.70 o 
   2   1   6      494.97      588.56     11.19 o 
   3   1   6      283.70      273.99      4.87 o 
   4   1   6      689.68      634.16     10.09 o 
   5   1   6       54.23       54.10      1.95 o 
   6   1   6        0.27       -0.35      1.38 o 
   7   1   6       99.09       99.90      4.20 o 
   8   1   6        2.10       -1.58      2.37 o 
   9   1   6       10.83       11.51      3.01 o 
  10   1   6       59.58       48.05      4.60 o 
 -10   2   6        0.33       -3.77      3.80 o 
  -9   2   6       23.42       32.83      4.52 o 
  -8   2   6        4.74        6.79      3.17 o 
  -7   2   6      161.68      142.06      6.31 o 
  -6   2   6       50.90       48.71      3.74 o 
  -5   2   6       88.00       73.68      2.79 o 
  -4   2   6        0.00        0.75      1.22 o 
  -3   2   6       61.04       58.06      1.77 o 
  -2   2   6      710.93      699.19     10.41 o 
  -1   2   6       25.54       19.45      0.90 o 
   0   2   6       75.56       85.79      2.56 o 
   1   2   6     1411.99     1513.17     46.30 o 
   2   2   6      244.91      244.68      6.75 o 
   3   2   6      335.41      354.05      6.70 o 
   4   2   6       16.25       19.83      1.45 o 
   5   2   6      343.38      357.60      9.42 o 
   6   2   6       13.98       10.40      1.71 o 
   7   2   6      356.54      344.73      8.85 o 
   8   2   6       92.28      111.68      4.69 o 
   9   2   6      159.55      170.02      6.34 o 
  10   2   6       34.52       30.36      4.27 o 
 -10   3   6       24.66       34.52      5.82 o 
  -9   3   6       46.31       41.00      4.57 o 
  -8   3   6        0.86        1.43      3.01 o 
  -7   3   6       94.86       90.78      5.11 o 
  -6   3   6        5.50        2.89      2.03 o 
  -5   3   6      544.99      532.51      9.34 o 
  -4   3   6        1.64        0.42      1.12 o 
  -3   3   6      301.44      308.44      5.08 o 
  -2   3   6     1064.64     1199.56     17.40 o 
  -1   3   6       18.15       13.43      0.92 o 
   0   3   6     1999.57     1965.90     33.41 o 
   1   3   6        9.68       14.94      1.17 o 
   2   3   6     1411.68     1542.67     29.67 o 
   3   3   6      232.82      266.85      7.86 o 
   4   3   6      463.96      507.10     14.59 o 
   5   3   6      349.87      347.47     12.12 o 
   6   3   6       53.99       50.08      2.58 o 
   7   3   6       60.98       57.09      3.12 o 
   8   3   6       12.86       14.19      2.62 o 
   9   3   6        3.79        1.91      2.68 o 
  10   3   6        6.45        8.38      3.14 o 
 -10   4   6       16.80       22.37      5.64 o 
  -9   4   6       21.92       15.96      4.07 o 
  -8   4   6        4.85       12.20      3.44 o 
  -7   4   6        7.96        9.50      2.97 o 
  -6   4   6      161.38      139.37      5.05 o 
  -5   4   6       94.99       87.45      3.04 o 
  -4   4   6      304.93      295.04      5.48 o 
  -3   4   6       14.64       13.07      1.33 o 
  -2   4   6      223.79      221.04      4.59 o 
  -1   4   6     1089.44     1147.97     16.68 o 
   0   4   6      377.69      359.87      6.43 o 
   1   4   6       12.44       13.95      1.14 o 
   2   4   6      159.25      137.15      3.39 o 
   3   4   6        5.09        6.77      1.27 o 
   4   4   6      140.01      127.50      3.00 o 
   5   4   6       39.05       40.46      1.90 o 
   6   4   6      204.20      215.87      5.71 o 
   7   4   6       26.27       30.56      2.58 o 
   8   4   6       40.96       40.47      3.22 o 
   9   4   6       22.99       27.36      3.25 o 
  10   4   6       79.14       81.12      5.37 o 
 -10   5   6       53.55       44.94     11.94 o 
  -9   5   6       13.88        9.20      4.57 o 
  -8   5   6      236.50      250.74      9.59 o 
  -7   5   6       33.80       25.42      3.74 o 
  -6   5   6        7.02        7.41      2.56 o 
  -5   5   6       97.72       99.46      3.34 o 
  -4   5   6      235.54      221.51      4.85 o 
  -3   5   6       15.69       17.62      1.42 o 
  -2   5   6       20.55       20.42      1.34 o 
  -1   5   6        8.28        9.79      1.10 o 
   0   5   6       19.82       19.86      1.01 o 
   1   5   6      134.16      130.14      3.59 o 
   2   5   6       15.79       17.51      1.51 o 
   3   5   6       43.53       49.54      2.29 o 
   4   5   6      102.72       90.50      2.75 o 
   5   5   6       42.82       38.25      2.20 o 
   6   5   6       19.05       13.72      2.08 o 
   7   5   6       14.94       20.51      2.54 o 
   8   5   6       48.07       50.40      3.55 o 
   9   5   6        0.22       -1.05      2.66 o 
  10   5   6       12.85       17.03      3.78 o 
 -10   6   6        2.46       -2.28      5.71 o 
  -9   6   6        0.99        2.06      4.29 o 
  -8   6   6        9.01        3.83      7.22 o 
  -7   6   6       21.55       23.20      3.71 o 
  -6   6   6        1.22        1.99      2.31 o 
  -5   6   6      875.73      854.73     16.27 o 
  -4   6   6      432.99      412.70      7.70 o 
  -3   6   6      155.53      160.75      3.85 o 
  -2   6   6       25.70       21.24      1.53 o 
  -1   6   6      135.92      139.85      3.40 o 
   0   6   6        0.07       -0.89      0.89 o 
   1   6   6       61.72       65.63      1.90 o 
   2   6   6      274.02      262.27      4.76 o 
   3   6   6      161.98      160.18      3.61 o 
   4   6   6       48.97       48.20      1.96 o 
   5   6   6        9.60       11.31      1.85 o 
   6   6   6       96.97       92.69      3.71 o 
   7   6   6       31.10       41.53      3.11 o 
   8   6   6       19.45       23.17      2.96 o 
   9   6   6       48.00       55.26      6.08 o 
  -9   7   6       29.95       26.38      6.86 o 
  -8   7   6        0.00       -2.59      3.87 o 
  -7   7   6       22.28       27.39      7.23 o 
  -6   7   6       17.80       14.87      3.43 o 
  -5   7   6       16.34       16.74      2.67 o 
  -4   7   6       83.04       89.46      3.59 o 
  -3   7   6      252.97      253.15      5.34 o 
  -2   7   6       63.24       51.75      2.23 o 
  -1   7   6       77.33       77.25      2.88 o 
   0   7   6       82.44       95.39      2.61 o 
   1   7   6      150.59      156.52      4.15 o 
   2   7   6       17.70       16.00      1.38 o 
   3   7   6      378.30      397.47      7.56 o 
   4   7   6       18.55       11.97      1.86 o 
   5   7   6        1.52        1.90      1.75 o 
   6   7   6        0.05       -1.82      1.82 o 
   7   7   6        3.36        3.27      2.28 o 
   8   7   6        2.67        4.72      3.28 o 
   9   7   6        7.30       10.86      3.41 o 
  -9   8   6        0.11       -4.09      5.10 o 
  -8   8   6        7.91        6.01      4.64 o 
  -7   8   6        9.09        8.02      4.58 o 
  -6   8   6       32.68       37.07      4.84 o 
  -5   8   6       28.84       27.16      3.55 o 
  -4   8   6      235.31      235.60      6.73 o 
  -3   8   6       18.76       24.82      2.33 o 
  -2   8   6      248.16      246.13      5.95 o 
  -1   8   6       11.59        9.18      1.62 o 
   0   8   6      106.78      104.20      2.96 o 
   1   8   6      410.94      405.35      7.26 o 
   2   8   6      138.21      109.84      3.78 o 
   3   8   6      203.65      186.15      5.16 o 
   4   8   6       50.57       41.77      3.33 o 
   5   8   6       37.33       35.38      2.58 o 
   6   8   6        0.02       -0.96      2.00 o 
   7   8   6        0.06       -0.78      2.40 o 
   8   8   6       29.12       27.19      3.58 o 
   9   8   6        2.00        0.67      3.19 o 
  -8   9   6        0.45        1.34      5.38 o 
  -7   9   6       29.51       21.81      5.01 o 
  -6   9   6       20.44       23.88      4.59 o 
  -5   9   6        6.21        1.52      3.76 o 
  -4   9   6       22.75       23.99      3.42 o 
  -3   9   6        5.21        4.24      3.33 o 
  -2   9   6      187.99      174.02      5.62 o 
  -1   9   6        9.24        5.67      2.20 o 
   0   9   6      336.68      344.75      8.15 o 
   1   9   6      120.97      108.72      3.98 o 
   2   9   6      346.95      336.96      7.94 o 
   3   9   6       41.45       36.22      2.56 o 
   4   9   6      106.24      102.38      3.96 o 
   5   9   6        9.80       11.44      2.63 o 
   6   9   6        2.59       -1.63      2.62 o 
   7   9   6       12.08       15.51      2.90 o 
   8   9   6        3.40        0.82      3.26 o 
  -8  10   6        1.82       -3.62      5.67 o 
  -7  10   6        0.91       -3.09      4.77 o 
  -6  10   6       46.23       49.43      5.83 o 
  -5  10   6        0.44        5.08      3.85 o 
  -4  10   6       54.88       47.49      4.28 o 
  -3  10   6        1.12       -0.54      3.10 o 
  -2  10   6      114.92      115.31      5.58 o 
  -1  10   6       23.29       27.75      3.30 o 
   0  10   6       47.91       45.61      3.28 o 
   1  10   6      110.43       87.38      4.01 o 
   2  10   6       11.75       10.69      2.33 o 
   3  10   6      108.75      115.66      4.59 o 
   4  10   6       53.16       63.91      3.48 o 
   5  10   6        7.58       15.54      2.62 o 
   6  10   6        1.46        2.08      2.57 o 
   7  10   6       13.32       18.90      3.26 o 
   8  10   6       10.10       16.33      3.43 o 
  -7  11   6        0.05       -5.32      5.32 o 
  -6  11   6        0.22        7.68      5.45 o 
  -5  11   6       16.93       24.48      5.77 o 
  -4  11   6       11.14       10.04      4.07 o 
  -3  11   6       13.84       14.21      4.99 o 
  -2  11   6        0.61       -2.69      2.69 o 
  -1  11   6       19.76       22.06      3.40 o 
   0  11   6        0.81        0.19      2.24 o 
   1  11   6       51.15       52.46      3.42 o 
   2  11   6        0.42       -0.91      2.72 o 
   3  11   6       13.47        7.65      2.42 o 
   4  11   6        0.15       -2.51      2.95 o 
   5  11   6       32.18       36.37      3.21 o 
   6  11   6        0.37        0.09      2.71 o 
   7  11   6        0.78       -2.29      2.77 o 
  -6  12   6        1.68        5.53      6.01 o 
  -5  12   6        3.91        7.41      5.41 o 
  -4  12   6        0.02        0.29      3.94 o 
  -3  12   6       19.85       14.59      4.30 o 
  -2  12   6        2.71        2.78      3.18 o 
  -1  12   6       17.87       25.26      3.73 o 
   0  12   6       53.89       59.37      4.00 o 
   1  12   6       65.32       64.00      3.90 o 
   2  12   6        0.44        0.73      2.38 o 
   3  12   6       19.60       23.68      2.97 o 
   4  12   6        6.00        6.22      2.63 o 
   5  12   6        1.39        3.08      2.55 o 
   6  12   6        3.92        8.79      3.07 o 
  -5  13   6        0.03        2.33      5.50 o 
  -4  13   6        2.03       10.32      5.79 o 
  -3  13   6        0.13       -1.30      7.19 o 
  -2  13   6        6.82       10.17      3.74 o 
  -1  13   6        1.11        0.49      2.80 o 
   0  13   6        0.01        2.34      2.81 o 
   1  13   6        9.49       11.61      2.99 o 
   2  13   6       36.37       48.12      5.21 o 
   3  13   6        3.48        0.67      2.63 o 
   4  13   6        3.13        6.58      2.78 o 
   5  13   6        0.13        1.74      2.92 o 
  -3  14   6        0.46       -6.25      8.03 o 
  -2  14   6        4.71       -2.84      5.47 o 
  -1  14   6        0.21       -1.43      3.29 o 
   0  14   6        4.82        2.61      2.99 o 
   1  14   6        9.02        8.25      3.10 o 
   2  14   6        5.07        8.85      3.01 o 
   3  14   6        0.14       -1.47      2.83 o 
  -9   0   7      111.32       88.11     14.21 o 
  -7   0   7       35.69       40.04      9.35 o 
  -5   0   7        4.70        1.77      1.86 o 
  -3   0   7      941.67      965.86     22.59 o 
  -1   0   7     1042.21     1131.13     25.72 o 
   1   0   7      526.68      545.50     17.96 o 
   3   0   7      635.25      603.01     14.13 o 
   5   0   7      607.46      610.63     13.37 o 
   7   0   7      267.50      276.93      9.70 o 
   9   0   7      254.67      235.66     13.05 o 
 -10   1   7       19.76       21.27      5.44 o 
  -9   1   7       97.14      105.24      7.02 o 
  -8   1   7        0.08       -1.12      2.69 o 
  -7   1   7        0.08       -2.29      2.42 o 
  -6   1   7      119.29      128.87      4.32 o 
  -5   1   7       99.46      116.22      3.32 o 
  -4   1   7      369.40      395.42      6.72 o 
  -3   1   7      511.39      529.41      7.95 o 
  -2   1   7     2654.09     2642.24     37.19 o 
  -1   1   7        1.24        4.94      0.87 o 
   0   1   7      862.99      834.26     15.59 o 
   1   1   7      533.96      630.22     11.85 o 
   2   1   7      862.08      870.63     21.02 o 
   3   1   7      315.91      304.02      6.38 o 
   4   1   7      210.70      201.42      4.02 o 
   5   1   7      975.26      917.54     21.51 o 
   6   1   7      113.20      117.71      3.88 o 
   7   1   7       38.75       41.00      3.33 o 
   8   1   7        0.90       -0.32      2.12 o 
   9   1   7        5.31        8.21      2.57 o 
  10   1   7       11.88        3.08      3.03 o 
 -10   2   7       29.84       44.91      6.45 o 
  -9   2   7       12.20       13.55      4.01 o 
  -8   2   7        0.73        1.79      2.89 o 
  -7   2   7        0.59        0.91      2.93 o 
  -6   2   7       55.00       57.70      3.21 o 
  -5   2   7       61.84       60.67      3.59 o 
  -4   2   7      221.79      216.82      4.35 o 
  -3   2   7      128.72      148.86      3.07 o 
  -2   2   7      348.01      335.26      5.86 o 
  -1   2   7       92.03       86.96      2.05 o 
   0   2   7     1707.57     1814.53     36.44 o 
   1   2   7      185.28      205.02      6.69 o 
   2   2   7      875.62      877.27     18.03 o 
   3   2   7      167.36      204.21      9.25 o 
   4   2   7       30.67       30.92      1.24 o 
   5   2   7       22.54       23.78      1.48 o 
   6   2   7        5.82        6.73      2.41 o 
   7   2   7        7.01        9.53      2.27 o 
   8   2   7      145.10      130.31      5.90 o 
   9   2   7        8.10        8.99      3.09 o 
  10   2   7       33.89       30.25      3.66 o 
 -10   3   7       98.55       93.89      7.87 o 
  -9   3   7       38.67       50.38      5.93 o 
  -8   3   7      128.29      130.61      6.59 o 
  -7   3   7       24.02       26.91      3.60 o 
  -6   3   7        3.00        4.05      2.19 o 
  -5   3   7       28.15       29.13      2.16 o 
  -4   3   7      386.67      395.67      6.85 o 
  -3   3   7      199.13      197.54      3.74 o 
  -2   3   7       93.75       89.25      2.52 o 
  -1   3   7      776.15      811.37     11.94 o 
   0   3   7      492.59      518.23     10.19 o 
   1   3   7      934.97     1006.78     24.48 o 
   2   3   7       45.00       33.63      1.52 o 
   3   3   7       91.68      101.54      5.33 o 
   4   3   7      186.64      201.64      7.04 o 
   5   3   7        5.67        8.10      1.21 o 
   6   3   7       16.52       20.72      2.02 o 
   7   3   7        0.15       -1.62      1.93 o 
   8   3   7       10.58        9.06      2.54 o 
   9   3   7       17.80       24.76      3.62 o 
  10   3   7       14.83       16.19      3.33 o 
 -10   4   7        1.82        6.31      6.70 o 
  -9   4   7        7.38        7.30      4.80 o 
  -8   4   7       19.39       29.45      7.84 o 
  -7   4   7       10.53        6.97      2.94 o 
  -6   4   7        0.72        2.84      2.28 o 
  -5   4   7     1163.74     1133.74     20.65 o 
  -4   4   7       16.16       13.11      1.44 o 
  -3   4   7     1165.42     1180.64     18.43 o 
  -2   4   7       18.21       26.64      1.42 o 
  -1   4   7        3.93        1.98      0.83 o 
   0   4   7        0.96        4.76      0.98 o 
   1   4   7       30.52       24.66      1.42 o 
   2   4   7       96.10      112.05      4.28 o 
   3   4   7       16.82       17.64      1.54 o 
   4   4   7        1.98        0.86      1.36 o 
   5   4   7        5.87        6.22      1.19 o 
   6   4   7      130.99      136.46      9.09 o 
   7   4   7       97.59       96.97      5.07 o 
   8   4   7       28.67       30.21      2.95 o 
   9   4   7        6.38        4.02      2.99 o 
  10   4   7        5.27        6.29      3.05 o 
 -10   5   7        9.31        4.25      6.24 o 
  -9   5   7      130.02      133.14      8.68 o 
  -8   5   7        6.00       12.54      4.63 o 
  -7   5   7       42.38       44.66      7.17 o 
  -6   5   7       18.80       14.78      3.53 o 
  -5   5   7       24.79       16.37      2.30 o 
  -4   5   7        0.55        2.98      1.33 o 
  -3   5   7      221.13      243.90      5.04 o 
  -2   5   7        1.92        1.01      1.14 o 
  -1   5   7      337.06      369.03      6.38 o 
   0   5   7       55.26       47.13      2.10 o 
   1   5   7      120.31      121.34      3.47 o 
   2   5   7      339.87      309.54      7.46 o 
   3   5   7      193.68      184.15      5.19 o 
   4   5   7       22.30       17.71      1.99 o 
   5   5   7        0.72       -1.86      1.86 o 
   6   5   7       46.16       40.98      3.64 o 
   7   5   7       24.87       28.44      2.62 o 
   8   5   7       29.31       34.12      3.07 o 
   9   5   7        9.12        7.76      2.79 o 
  10   5   7       13.36       17.40      3.66 o 
  -9   6   7        0.01       -0.07      4.40 o 
  -8   6   7       12.98       10.01      4.42 o 
  -7   6   7       22.36       16.35      4.22 o 
  -6   6   7      108.72      103.74      4.85 o 
  -5   6   7       18.24       18.99      2.57 o 
  -4   6   7      285.29      279.85      6.67 o 
  -3   6   7       83.57       85.61      2.91 o 
  -2   6   7        3.23        1.05      1.04 o 
  -1   6   7        8.35        7.68      1.17 o 
   0   6   7      125.15      131.41      2.84 o 
   1   6   7      154.47      136.38      4.00 o 
   2   6   7      418.41      438.43     10.24 o 
   3   6   7      448.72      408.21      9.78 o 
   4   6   7       13.36       19.65      2.19 o 
   5   6   7      200.15      205.67      5.18 o 
   6   6   7       14.82       13.38      1.96 o 
   7   6   7       61.30       73.95      3.59 o 
   8   6   7        3.76       -1.46      2.67 o 
   9   6   7        9.00       12.81      4.36 o 
  -9   7   7        1.15        3.66      5.77 o 
  -8   7   7       38.95       53.14      6.17 o 
  -7   7   7       12.81       16.73      6.13 o 
  -6   7   7       42.60       42.76      5.01 o 
  -5   7   7        3.20        0.52      2.65 o 
  -4   7   7      232.36      218.63      6.26 o 
  -3   7   7        9.09        7.40      1.82 o 
  -2   7   7      100.71      100.98      3.68 o 
  -1   7   7      145.55      145.70      3.92 o 
   0   7   7      502.34      477.54      8.06 o 
   1   7   7       22.53       26.32      1.88 o 
   2   7   7      390.95      377.84     10.91 o 
   3   7   7       31.19       42.32      3.61 o 
   4   7   7      144.90      135.53      5.77 o 
   5   7   7       11.74       13.62      1.75 o 
   6   7   7        0.11       -1.80      1.80 o 
   7   7   7        1.79       -1.84      2.04 o 
   8   7   7        0.32        1.27      2.53 o 
   9   7   7        5.61        6.69      3.09 o 
  -9   8   7        0.58       -5.00      5.00 o 
  -8   8   7        2.67        3.18      4.32 o 
  -7   8   7       14.50       11.39      4.58 o 
  -6   8   7       29.92       18.00      4.45 o 
  -5   8   7       46.39       39.84      4.05 o 
  -4   8   7       41.56       44.13      3.99 o 
  -3   8   7       28.10       26.51      4.41 o 
  -2   8   7        1.56        1.21      2.15 o 
  -1   8   7       15.41       10.87      2.50 o 
   0   8   7       45.64       33.22      2.07 o 
   1   8   7      174.79      156.25      4.56 o 
   2   8   7       52.19       42.48      2.13 o 
   3   8   7      184.70      203.97      5.90 o 
   4   8   7       17.45       16.82      2.69 o 
   5   8   7       32.26       34.05      2.47 o 
   6   8   7       37.49       37.11      2.71 o 
   7   8   7        7.97        5.75      2.42 o 
   8   8   7       46.23       51.55      3.83 o 
  -8   9   7        0.24       11.18      5.83 o 
  -7   9   7        8.75        4.65      4.38 o 
  -6   9   7        2.17       -0.18      3.74 o 
  -5   9   7       65.85       64.58      4.88 o 
  -4   9   7        0.03       -0.93      2.69 o 
  -3   9   7      184.10      189.89      7.28 o 
  -2   9   7        1.88        3.12      2.39 o 
  -1   9   7      435.54      437.43     11.02 o 
   0   9   7      191.86      180.96      5.24 o 
   1   9   7       49.05       58.76      3.06 o 
   2   9   7        8.00        6.40      1.80 o 
   3   9   7        1.05        0.93      1.64 o 
   4   9   7       65.06       71.57      3.03 o 
   5   9   7       30.02       44.94      2.76 o 
   6   9   7       23.87       21.46      2.60 o 
   7   9   7        1.40        0.05      2.36 o 
   8   9   7        0.44        2.47      2.70 o 
  -7  10   7       24.23       25.12      6.64 o 
  -6  10   7        6.71       -3.06      4.15 o 
  -5  10   7       26.08       24.44      6.11 o 
  -4  10   7        0.01       -1.02      3.61 o 
  -3  10   7       83.20       90.65      5.32 o 
  -2  10   7       21.46       24.14      3.29 o 
  -1  10   7        5.45        2.94      2.75 o 
   0  10   7       12.86        9.99      2.87 o 
   1  10   7       19.81       16.07      2.36 o 
   2  10   7       34.01       42.63      2.77 o 
   3  10   7       35.11       37.01      2.57 o 
   4  10   7       42.27       54.49      2.99 o 
   5  10   7        4.42        4.15      2.07 o 
   6  10   7        6.32        9.93      2.39 o 
   7  10   7        0.13        0.93      2.59 o 
  -7  11   7        2.39        9.85      9.76 o 
  -6  11   7       19.12       17.69      6.17 o 
  -5  11   7        5.92        4.00      5.12 o 
  -4  11   7       16.49       20.35      4.57 o 
  -3  11   7        0.02       -1.40      3.31 o 
  -2  11   7       30.76       36.08      3.82 o 
  -1  11   7        4.08        1.76      3.73 o 
   0  11   7       26.17       25.63      2.82 o 
   1  11   7       11.14       12.86      2.48 o 
   2  11   7        8.19        7.75      2.98 o 
   3  11   7       22.23       29.83      2.63 o 
   4  11   7       22.44       28.50      2.86 o 
   5  11   7        0.29        2.42      2.25 o 
   6  11   7       12.91       14.45      2.65 o 
   7  11   7        4.08        1.09      2.46 o 
  -6  12   7        8.29        6.75      5.98 o 
  -5  12   7        1.11       10.56      8.85 o 
  -4  12   7       24.69       19.01      5.04 o 
  -3  12   7        6.85        7.67      4.90 o 
  -2  12   7       19.31       19.39      3.71 o 
  -1  12   7        1.11        0.48      2.60 o 
   0  12   7        9.30        7.82      2.67 o 
   1  12   7       39.85       40.91      3.31 o 
   2  12   7       17.86       17.55      2.68 o 
   3  12   7        1.60       -1.18      2.21 o 
   4  12   7       12.65       13.65      2.51 o 
   5  12   7        2.20        3.90      2.41 o 
   6  12   7        0.01        3.28      2.43 o 
  -4  13   7        0.12       13.53      6.14 o 
  -3  13   7       30.36       47.73      7.92 o 
  -2  13   7        0.05        1.44      3.40 o 
  -1  13   7        5.35        8.57      2.98 o 
   0  13   7        6.79        7.61      2.78 o 
   1  13   7        0.10        1.93      2.59 o 
   2  13   7        0.65       -1.80      2.48 o 
   3  13   7        0.03       -1.98      2.36 o 
   4  13   7        4.25        3.25      2.55 o 
  -3  14   7        3.74        9.93      7.31 o 
  -2  14   7        0.04       -3.87      3.87 o 
  -1  14   7        0.58       -0.41      3.01 o 
   0  14   7        1.37       -2.72      2.77 o 
   1  14   7        0.62        3.54      2.85 o 
   2  14   7        0.01        0.20      2.72 o 
   3  14   7        6.52        7.97      4.03 o 
 -10   0   8        2.95        1.98      9.34 o 
  -8   0   8       11.49       11.20      4.86 o 
  -6   0   8       94.20       79.04      5.17 o 
  -4   0   8       54.14       43.81      2.69 o 
  -2   0   8        9.46       15.97      1.68 o 
   0   0   8      659.09      688.35     18.40 o 
   2   0   8      113.64      131.45      5.44 o 
   4   0   8     1723.32     1653.10     33.32 o 
   6   0   8      199.53      192.95      7.15 o 
   8   0   8        1.49       -1.82      2.73 o 
  10   0   8        0.56       -0.30      3.57 o 
 -10   1   8       79.37       83.14      9.75 o 
  -9   1   8       94.08       85.58      8.00 o 
  -8   1   8        8.56        2.41      2.99 o 
  -7   1   8        0.43       -2.39      2.39 o 
  -6   1   8       12.39       10.80      2.26 o 
  -5   1   8       13.32       18.65      1.91 o 
  -4   1   8      191.63      167.82      3.94 o 
  -3   1   8      185.33      189.60      3.81 o 
  -2   1   8      178.27      164.71      3.96 o 
  -1   1   8       10.11        7.25      1.20 o 
   0   1   8      321.82      292.70      5.98 o 
   1   1   8      216.91      230.20      6.06 o 
   2   1   8       30.15       29.58      1.30 o 
   3   1   8      265.34      238.75      5.23 o 
   4   1   8      174.73      167.67      3.55 o 
   5   1   8      151.02      140.43      3.26 o 
   6   1   8      674.40      636.44     13.95 o 
   7   1   8       11.86       13.40      2.54 o 
   8   1   8        4.57        3.57      2.11 o 
   9   1   8       12.69       12.31      2.59 o 
  10   1   8        0.18       -1.76      2.80 o 
 -10   2   8       31.43       23.10      7.31 o 
  -9   2   8        0.01        3.98      4.13 o 
  -8   2   8        0.00       -2.71      2.71 o 
  -7   2   8        0.08        2.67      2.78 o 
  -6   2   8        7.03        8.00      2.44 o 
  -5   2   8       53.85       51.36      3.65 o 
  -4   2   8        3.35        2.02      1.30 o 
  -3   2   8      344.43      351.18      6.35 o 
  -2   2   8     1943.33     1958.91     29.51 o 
  -1   2   8       42.51       54.97      1.75 o 
   0   2   8      375.44      414.56      9.00 o 
   1   2   8      201.89      207.19      9.81 o 
   2   2   8       61.54       59.73      1.92 o 
   3   2   8      295.98      292.99      6.85 o 
   4   2   8       60.82       57.45      3.07 o 
   5   2   8      334.26      328.93      6.12 o 
   6   2   8       12.89       10.74      2.17 o 
   7   2   8      202.35      195.06      5.89 o 
   8   2   8        0.70        2.28      2.30 o 
   9   2   8       73.92       71.48      3.75 o 
  10   2   8       11.40       11.42      3.09 o 
 -10   3   8       22.28       24.89      5.79 o 
  -9   3   8       77.61       85.90      7.25 o 
  -8   3   8       31.74       35.24      5.08 o 
  -7   3   8      163.38      180.82      8.82 o 
  -6   3   8        0.31       -0.35      2.08 o 
  -5   3   8      139.75      140.92      4.17 o 
  -4   3   8       33.16       41.96      2.06 o 
  -3   3   8      637.49      666.20     10.94 o 
  -2   3   8     1141.21     1263.47     19.41 o 
  -1   3   8      669.71      654.78     11.08 o 
   0   3   8        9.61       12.65      1.66 o 
   1   3   8      258.20      255.69      7.66 o 
   2   3   8      448.24      423.89     15.63 o 
   3   3   8       94.19       82.99      3.53 o 
   4   3   8        0.03        1.03      1.29 o 
   5   3   8      374.01      408.64     12.84 o 
   6   3   8       38.62       41.33      2.41 o 
   7   3   8       27.15       34.02      2.56 o 
   8   3   8       10.05       16.64      3.69 o 
   9   3   8        0.98        0.25      2.45 o 
  10   3   8       26.19       25.91      3.51 o 
 -10   4   8        1.38       10.13      5.45 o 
  -9   4   8        2.64       14.00      8.00 o 
  -8   4   8        6.30       13.35      4.44 o 
  -7   4   8        3.54        4.47      3.12 o 
  -6   4   8       63.34       61.06      3.78 o 
  -5   4   8       35.23       33.53      2.63 o 
  -4   4   8      258.77      252.08      5.29 o 
  -3   4   8       45.48       40.68      2.18 o 
  -2   4   8        3.28        2.95      1.09 o 
  -1   4   8      370.62      421.32      7.58 o 
   0   4   8       24.73       16.87      1.31 o 
   1   4   8        9.21        7.74      1.00 o 
   2   4   8     1352.26     1345.38     27.74 o 
   3   4   8       13.96       15.25      1.48 o 
   4   4   8      245.75      266.32      6.62 o 
   5   4   8        7.98        7.38      2.14 o 
   6   4   8       15.37       16.96      1.82 o 
   7   4   8       10.48       10.39      2.06 o 
   8   4   8       49.50       49.85      3.67 o 
   9   4   8        3.33        1.77      2.47 o 
  10   4   8       30.28       37.22      3.67 o 
  -9   5   8       13.14       17.05      5.22 o 
  -8   5   8       74.64       79.07      6.80 o 
  -7   5   8      106.73      105.11      7.02 o 
  -6   5   8       30.79       34.84      3.31 o 
  -5   5   8       51.26       55.84      3.26 o 
  -4   5   8      519.74      493.56     10.07 o 
  -3   5   8        0.30        0.50      1.24 o 
  -2   5   8       71.54       66.75      2.22 o 
  -1   5   8       95.11       86.25      2.37 o 
   0   5   8        9.03       10.90      1.44 o 
   1   5   8       13.07       13.27      1.37 o 
   2   5   8       20.60       22.86      1.62 o 
   3   5   8       58.00       50.88      3.13 o 
   4   5   8      172.08      177.87      5.45 o 
   5   5   8       41.86       46.52      3.70 o 
   6   5   8       20.14       23.64      3.96 o 
   7   5   8        1.33       -0.59      1.79 o 
   8   5   8       59.14       68.80      4.85 o 
   9   5   8        4.80        2.96      2.54 o 
  -9   6   8        0.93        0.96      4.64 o 
  -8   6   8        3.56       -0.28      4.17 o 
  -7   6   8        3.00        6.56      4.17 o 
  -6   6   8       23.48       18.54      3.57 o 
  -5   6   8      313.21      283.59      8.39 o 
  -4   6   8       83.06       80.17      3.87 o 
  -3   6   8      160.93      159.06      4.83 o 
  -2   6   8        0.23       -1.13      1.13 o 
  -1   6   8       39.09       37.28      2.43 o 
   0   6   8      323.98      293.19      7.43 o 
   1   6   8        5.55        5.58      1.57 o 
   2   6   8       26.54       30.58      2.22 o 
   3   6   8       97.90      105.04      3.92 o 
   4   6   8       33.80       37.74      3.15 o 
   5   6   8        3.03        0.89      2.23 o 
   6   6   8       31.53       37.31      9.27 o 
   7   6   8       22.14       24.18      3.61 o 
   8   6   8        0.85       -2.04      2.04 o 
   9   6   8       26.95       32.87      3.20 o 
  -9   7   8       26.94       31.18      6.03 o 
  -8   7   8        8.20        4.28      6.27 o 
  -7   7   8       32.02       46.73      5.65 o 
  -6   7   8       15.99       12.82      5.07 o 
  -5   7   8       21.79       21.50      3.43 o 
  -4   7   8      118.35      118.67      5.02 o 
  -3   7   8      342.35      326.05      8.84 o 
  -2   7   8       60.29       72.36      3.40 o 
  -1   7   8      193.01      191.07      4.40 o 
   0   7   8        9.55        5.80      2.10 o 
   1   7   8      192.57      189.40      5.69 o 
   2   7   8      326.27      314.96      8.69 o 
   3   7   8      147.72      154.21      7.46 o 
   4   7   8        0.08        4.64      2.41 o 
   5   7   8        3.20       -1.33      2.30 o 
   6   7   8       14.00       13.40      3.46 o 
   7   7   8       17.49       16.09      2.39 o 
   8   7   8        8.17       13.57      2.32 o 
   9   7   8       11.80       12.82      2.83 o 
  -8   8   8        0.65       -5.22      5.22 o 
  -7   8   8       12.82        6.49      4.70 o 
  -6   8   8       26.77       18.80      4.48 o 
  -5   8   8       14.45       17.12      3.42 o 
  -4   8   8      106.33       99.92      5.35 o 
  -3   8   8       11.16        3.12      2.45 o 
  -2   8   8       28.72       30.27      3.20 o 
  -1   8   8       36.38       29.31      3.20 o 
   0   8   8       84.22       80.22      2.97 o 
   1   8   8       87.70       79.18      5.53 o 
   2   8   8        5.23        4.48      2.54 o 
   3   8   8       79.99       76.61      5.23 o 
   4   8   8       22.48       26.31      3.26 o 
   5   8   8       20.86       22.33      4.23 o 
   6   8   8        5.84       11.42      3.61 o 
   7   8   8        6.41        9.55      6.69 o 
   8   8   8        0.93       -0.31      2.48 o 
  -8   9   8        7.88        8.82      8.66 o 
  -7   9   8        0.00       -3.84      3.84 o 
  -6   9   8       41.44       43.83      5.49 o 
  -5   9   8        2.08        0.97      3.04 o 
  -4   9   8      205.76      200.28      7.88 o 
  -3   9   8        7.06       10.91      3.02 o 
  -2   9   8      400.56      378.29     11.11 o 
  -1   9   8       43.02       41.20      3.18 o 
   0   9   8      102.24       98.10      3.62 o 
   1   9   8        6.58        6.22      2.72 o 
   2   9   8        3.46        4.94      3.19 o 
   3   9   8       12.93       22.62      3.26 o 
   4   9   8       30.40       41.74      3.88 o 
   5   9   8       20.00       16.64      3.83 o 
   6   9   8       11.60       22.84      4.95 o 
   7   9   8       36.57       46.09      7.06 o 
   8   9   8        1.08        2.88      5.09 o 
  -7  10   8        0.93       -0.20      4.43 o 
  -6  10   8       48.23       41.74      5.75 o 
  -5  10   8        6.15        9.78      4.15 o 
  -4  10   8       28.83       34.85      4.25 o 
  -3  10   8        8.79       10.18      3.10 o 
  -2  10   8       10.20        7.75      2.94 o 
  -1  10   8        0.65        1.14      2.54 o 
   0  10   8       22.16       16.42      2.32 o 
   1  10   8        6.31        7.21      1.83 o 
   2  10   8        6.09        5.14      3.29 o 
   3  10   8       35.20       34.85      4.24 o 
   4  10   8      103.51       91.07      7.26 o 
   5  10   8        5.20        9.71      4.38 o 
   6  10   8        0.43        2.62      4.59 o 
   7  10   8        1.43        1.67      4.72 o 
  -6  11   8        8.05       14.34      5.10 o 
  -5  11   8        3.44       -3.41      3.90 o 
  -4  11   8        0.17       -0.12      3.34 o 
  -3  11   8       41.58       51.59      5.20 o 
  -2  11   8        7.07       10.24      3.20 o 
  -1  11   8      167.94      166.05      5.85 o 
   0  11   8        1.13       -1.04      2.07 o 
   1  11   8       38.10       44.74      3.97 o 
   2  11   8        2.30       -0.06      3.61 o 
   3  11   8       16.04       17.63      3.97 o 
   4  11   8        8.07        7.64      4.52 o 
   5  11   8       35.42       31.46      5.80 o 
   6  11   8        0.05        7.82      4.91 o 
  -5  12   8       10.80       12.78      6.21 o 
  -4  12   8        7.72        7.88      3.86 o 
  -3  12   8       44.74       37.30      4.38 o 
  -2  12   8        2.77       -1.22      3.11 o 
  -1  12   8        5.82        5.82      2.55 o 
   0  12   8        2.29       -2.29      2.29 o 
   1  12   8        8.77        8.92      2.38 o 
   2  12   8        9.17       14.00      2.16 o 
   3  12   8        7.58        9.40      4.14 o 
   4  12   8       10.08        7.90      4.86 o 
   5  12   8        3.29        7.17      4.89 o 
  -4  13   8        8.12       10.90      6.03 o 
  -3  13   8        1.04        1.54      3.74 o 
  -2  13   8       38.21       47.88      4.82 o 
  -1  13   8        0.08       -1.61      2.79 o 
   0  13   8        0.40       -1.10      2.53 o 
   1  13   8        0.79        1.27      2.38 o 
   2  13   8        4.83        5.76      2.22 o 
   3  13   8        0.11       -4.59      4.59 o 
   4  13   8        9.65       18.78      5.58 o 
  -2  14   8        0.13        3.31      3.45 o 
  -1  14   8        1.06       -1.12      3.70 o 
   0  14   8        0.46       -0.45      2.71 o 
   1  14   8        5.14       10.53      2.80 o 
   2  14   8        3.07       -0.52      2.33 o 
  -9   0   9        5.79        8.01      8.32 o 
  -7   0   9        3.21        3.57      3.99 o 
  -5   0   9        1.12        0.27      2.61 o 
  -3   0   9     1345.08     1373.35     31.91 o 
  -1   0   9      304.36      314.04      9.37 o 
   1   0   9       87.16       86.84      4.55 o 
   3   0   9       76.86       59.45      3.82 o 
   5   0   9      176.12      157.84      5.73 o 
   7   0   9       10.53        9.93      3.77 o 
   9   0   9      118.38      137.58      7.07 o 
 -10   1   9        6.06        9.50     15.60 o 
  -9   1   9        6.63        2.41      7.82 o 
  -8   1   9        5.64        5.40      4.02 o 
  -7   1   9        2.03        5.68      2.84 o 
  -6   1   9       56.88       58.31      3.37 o 
  -5   1   9       94.59       92.95      3.72 o 
  -4   1   9      186.36      187.40      4.55 o 
  -3   1   9      346.35      328.49      6.08 o 
  -2   1   9     2906.28     3029.88     54.42 o 
  -1   1   9      550.88      521.01     11.31 o 
   0   1   9      289.12      289.32      7.43 o 
   1   1   9       69.98       76.69      2.26 o 
   2   1   9       28.77       32.56      1.65 o 
   3   1   9      115.45      103.93      3.29 o 
   4   1   9       86.94       92.19      3.12 o 
   5   1   9      789.30      750.09     15.68 o 
   6   1   9       69.28       77.44      3.22 o 
   7   1   9       45.51       36.93      2.40 o 
   8   1   9        0.01       -1.85      1.85 o 
   9   1   9       11.99       15.54      2.63 o 
  10   1   9       16.25       16.99      2.83 o 
 -10   2   9        8.60        5.19      6.57 o 
  -9   2   9        0.11       -1.76     11.13 o 
  -8   2   9        0.01       -3.36      3.36 o 
  -7   2   9        6.66        6.34      3.00 o 
  -6   2   9       15.56       11.60      2.58 o 
  -5   2   9       67.37       62.29      3.47 o 
  -4   2   9       68.68       74.35      2.70 o 
  -3   2   9      108.05      109.82      3.40 o 
  -2   2   9      249.73      278.24      5.46 o 
  -1   2   9     1013.18     1090.08     19.04 o 
   0   2   9        1.15        0.72      0.76 o 
   1   2   9      286.66      268.51      8.27 o 
   2   2   9      138.62      135.37      3.27 o 
   3   2   9       21.56       22.85      1.46 o 
   4   2   9      361.52      369.77      7.97 o 
   5   2   9       18.35       15.57      2.64 o 
   6   2   9       10.07       12.13      1.70 o 
   7   2   9       10.78       12.68      2.07 o 
   8   2   9       18.22       18.45      2.51 o 
   9   2   9       21.20       13.47      2.50 o 
  10   2   9       13.69       18.03      3.12 o 
 -10   3   9       70.30       73.61      9.63 o 
  -9   3   9       21.22       29.18      6.81 o 
  -8   3   9       38.74       43.05      5.38 o 
  -7   3   9       45.52       51.33      5.27 o 
  -6   3   9        6.79        9.80      2.67 o 
  -5   3   9      321.92      331.20      8.20 o 
  -4   3   9      189.82      190.50      4.68 o 
  -3   3   9      396.20      420.09     10.02 o 
  -2   3   9       56.12       58.21      1.98 o 
  -1   3   9        2.26        3.65      1.19 o 
   0   3   9      116.65      104.43      2.95 o 
   1   3   9       26.85       34.98      2.35 o 
   2   3   9       35.48       36.48      2.61 o 
   3   3   9      135.84      130.43      4.24 o 
   4   3   9       84.88       80.41      3.17 o 
   5   3   9       30.30       31.60      3.18 o 
   6   3   9      113.29      115.47      5.79 o 
   7   3   9        0.26       -0.64      1.64 o 
   8   3   9       13.71       14.67      2.57 o 
   9   3   9       27.13       25.02      3.30 o 
  -9   4   9        3.24        8.20      4.98 o 
  -8   4   9        1.00        5.89      5.15 o 
  -7   4   9       66.57       70.88     15.01 o 
  -6   4   9        5.87        2.44      2.75 o 
  -5   4   9      455.69      426.67      9.98 o 
  -4   4   9       27.59       26.40      2.43 o 
  -3   4   9        2.20        1.06      2.64 o 
  -2   4   9      147.82      122.98      3.13 o 
  -1   4   9       51.73       53.94      2.19 o 
   0   4   9       59.35       59.16      2.25 o 
   1   4   9      232.75      264.98      5.82 o 
   2   4   9        0.07        2.25      1.86 o 
   3   4   9       90.33      103.32      3.27 o 
   4   4   9       40.68       50.15      2.59 o 
   5   4   9        0.11        1.55      2.90 o 
   6   4   9       95.60       89.41      5.09 o 
   7   4   9        4.28        5.72      3.00 o 
   8   4   9        2.21        1.23      2.12 o 
   9   4   9        8.87       12.12      2.52 o 
  -9   5   9       36.07       43.68      6.59 o 
  -8   5   9       12.72       21.95      5.15 o 
  -7   5   9       94.90      101.06      8.39 o 
  -6   5   9        1.32        1.63      2.81 o 
  -5   5   9        8.13        9.20      2.94 o 
  -4   5   9       67.68       71.37      3.49 o 
  -3   5   9      254.12      264.45      6.13 o 
  -2   5   9      133.60      147.28      3.75 o 
  -1   5   9       20.87       20.62      1.80 o 
   0   5   9       43.70       40.87      2.47 o 
   1   5   9       39.56       42.07      2.03 o 
   2   5   9       21.23       26.94      2.01 o 
   3   5   9      581.97      595.30     13.24 o 
   4   5   9       43.98       44.37      2.61 o 
   5   5   9       76.19       81.27      4.69 o 
   6   5   9        7.00        8.18      2.92 o 
   7   5   9        3.33        6.37      3.19 o 
   8   5   9       10.43        9.27      3.66 o 
   9   5   9        0.11       -2.31      2.31 o 
  -9   6   9        4.00        3.86      5.73 o 
  -8   6   9       13.96       15.39      4.98 o 
  -7   6   9        2.62        8.22      4.25 o 
  -6   6   9       32.17       30.61      3.84 o 
  -5   6   9        3.02        4.77      2.59 o 
  -4   6   9      254.96      239.78      7.34 o 
  -3   6   9        8.43        1.54      2.12 o 
  -2   6   9       20.32       19.63      1.74 o 
  -1   6   9        0.21        0.41      1.58 o 
   0   6   9       56.76       48.73      3.45 o 
   1   6   9      292.11      280.75      7.17 o 
   2   6   9      222.19      240.97      6.43 o 
   3   6   9      431.79      412.97      9.92 o 
   4   6   9       83.20       82.42      4.34 o 
   5   6   9        0.74       -2.58      2.58 o 
   6   6   9        4.32        4.41      2.91 o 
   7   6   9        8.35       10.03      3.50 o 
   8   6   9        0.60        2.54      3.45 o 
   9   6   9        9.14       -0.38      4.04 o 
  -8   7   9       75.34       84.81      8.03 o 
  -7   7   9       28.77       28.20      5.18 o 
  -6   7   9       22.81       31.37      3.93 o 
  -5   7   9       69.72       76.90      5.48 o 
  -4   7   9       63.85       67.94      4.02 o 
  -3   7   9       60.88       58.79      3.55 o 
  -2   7   9      438.88      401.68      9.98 o 
  -1   7   9       10.35        9.44      1.47 o 
   0   7   9      196.62      211.19      6.32 o 
   1   7   9        1.04       -1.61      1.61 o 
   2   7   9        2.20        5.43      1.87 o 
   3   7   9        4.60        4.64      2.65 o 
   4   7   9      265.90      274.01      8.80 o 
   5   7   9        0.05        0.39      2.84 o 
   6   7   9       17.98       10.29      3.34 o 
   7   7   9       13.04       17.39      3.95 o 
   8   7   9        5.31        8.24      4.13 o 
  -8   8   9        0.87        4.53      4.65 o 
  -7   8   9        0.75       -2.26      8.82 o 
  -6   8   9        0.21        0.58      3.84 o 
  -5   8   9       25.08       23.99      3.72 o 
  -4   8   9       12.28        6.14      4.39 o 
  -3   8   9       38.05       48.03      3.56 o 
  -2   8   9        8.44        5.12      2.28 o 
  -1   8   9       52.15       52.34      2.59 o 
   0   8   9        7.76        7.07      2.60 o 
   1   8   9       14.91       11.75      2.83 o 
   2   8   9       66.12       54.61      3.85 o 
   3   8   9      167.04      160.62     13.14 o 
   4   8   9       91.90       89.01      5.40 o 
   5   8   9       43.49       48.69      4.58 o 
   6   8   9        3.99        1.97      5.03 o 
   7   8   9       32.43       33.49      7.01 o 
   8   8   9       18.55       21.95      5.74 o 
  -7   9   9       12.15       15.36      5.14 o 
  -6   9   9        7.84        4.24      6.51 o 
  -5   9   9       78.08       84.88      5.49 o 
  -4   9   9        8.33        5.49      3.01 o 
  -3   9   9       88.81      101.43      5.30 o 
  -2   9   9       10.49       15.52      2.90 o 
  -1   9   9       20.13       19.27      2.31 o 
   0   9   9       72.63       87.03      6.92 o 
   1   9   9       29.02       40.28      3.64 o 
   2   9   9        9.03       12.83      2.94 o 
   3   9   9        9.14        6.51      4.73 o 
   4   9   9       50.48       45.62      5.97 o 
   5   9   9       29.87       31.30      5.95 o 
   6   9   9        0.67        0.58      3.86 o 
   7   9   9       15.08       20.25      5.51 o 
  -7  10   9        3.62       -3.59      4.79 o 
  -6  10   9        0.00       -1.58      4.29 o 
  -5  10   9        0.66        1.41      3.39 o 
  -4  10   9        4.38       12.21      3.43 o 
  -3  10   9        5.04        4.77      2.86 o 
  -2  10   9        6.77       13.89      3.29 o 
  -1  10   9        1.38       -2.02      2.09 o 
   0  10   9        1.09        3.08      3.00 o 
   1  10   9       97.51       96.25      6.08 o 
   2  10   9        0.50       -0.49      3.87 o 
   3  10   9        4.06        8.37      3.55 o 
   4  10   9        5.19       16.55      4.49 o 
   5  10   9       42.85       41.23      6.77 o 
   6  10   9        1.65       -3.24      4.49 o 
   7  10   9        0.10        7.13      5.06 o 
  -6  11   9        8.21       12.21      5.22 o 
  -5  11   9        8.17        9.55      4.85 o 
  -4  11   9       28.70       39.90      7.01 o 
  -3  11   9        0.43       -0.93      3.03 o 
  -2  11   9       42.26       44.56      4.53 o 
  -1  11   9        4.86       10.55      2.37 o 
   0  11   9        1.76        1.63      1.78 o 
   1  11   9        0.06       -1.61      3.20 o 
   2  11   9       14.61       19.61      4.01 o 
   3  11   9       20.79       24.62      5.01 o 
   4  11   9        5.04        7.07     10.90 o 
   5  11   9       18.00       22.78      5.39 o 
   6  11   9       36.41       40.59      6.38 o 
  -5  12   9        0.06        0.92      4.59 o 
  -4  12   9       17.52       17.66      4.22 o 
  -3  12   9        1.54       -0.88      3.31 o 
  -2  12   9       24.18       31.10      6.41 o 
  -1  12   9        0.90        2.14      2.45 o 
   0  12   9        2.89        2.89      2.07 o 
   1  12   9       20.90       21.36      4.43 o 
   2  12   9        3.17        3.63      4.14 o 
   3  12   9        3.16       13.81      4.78 o 
   4  12   9        9.66        9.77      4.88 o 
   5  12   9        0.46        0.72      4.95 o 
  -3  13   9       16.83       28.55      4.83 o 
  -2  13   9        0.49        2.12      3.42 o 
  -1  13   9        2.74        2.02      2.58 o 
   0  13   9        6.27        4.58      2.57 o 
   1  13   9        1.99        3.66      4.93 o 
   2  13   9        2.10        7.80      5.05 o 
   3  13   9        7.66       10.64      5.35 o 
   0  14   9        2.16       -5.09      5.22 o 
 -10   0  10       29.10       23.93     11.20 o 
  -8   0  10        0.32       -4.33      7.02 o 
  -6   0  10       44.53       46.28      4.51 o 
  -4   0  10       23.04       26.69      2.76 o 
  -2   0  10       38.69       31.64      5.38 o 
   0   0  10       64.18       65.01      2.99 o 
   2   0  10       29.94       26.17      2.57 o 
   4   0  10        5.98        5.57      2.66 o 
   6   0  10        0.87       -0.89      2.00 o 
   8   0  10        3.37        1.82      2.70 o 
 -10   1  10       13.78       11.11     12.55 o 
  -9   1  10       23.31       28.71     10.20 o 
  -8   1  10       12.81       13.78     15.08 o 
  -7   1  10        1.58       -0.36      4.53 o 
  -6   1  10        1.33       -2.05      2.25 o 
  -5   1  10       58.32       60.35      3.20 o 
  -4   1  10      154.56      155.05      4.45 o 
  -3   1  10        3.31        2.71      1.42 o 
  -2   1  10      641.18      621.70     13.66 o 
  -1   1  10       17.77       20.29      1.59 o 
   0   1  10       94.12       92.06      2.94 o 
   1   1  10      117.34      105.75      3.18 o 
   2   1  10      654.78      645.48     12.28 o 
   3   1  10      200.04      190.73      4.43 o 
   4   1  10      427.97      427.89      8.88 o 
   5   1  10      546.40      471.54     13.84 o 
   6   1  10       25.80       20.74      1.90 o 
   7   1  10       57.81       55.59      2.54 o 
   8   1  10        7.31        6.66      1.96 o 
   9   1  10        0.01        1.17      2.17 o 
  -9   2  10        0.68        3.27      6.18 o 
  -8   2  10        1.47        2.27      5.13 o 
  -7   2  10        0.00        0.50      3.39 o 
  -6   2  10        8.91        9.37      2.96 o 
  -5   2  10       18.98       15.82      2.28 o 
  -4   2  10      435.48      447.13      9.18 o 
  -3   2  10      103.54      112.46      4.50 o 
  -2   2  10      321.35      330.22      7.35 o 
  -1   2  10        0.48       -0.56      1.11 o 
   0   2  10      293.83      281.43      6.05 o 
   1   2  10       85.72       87.15      2.47 o 
   2   2  10        2.50        3.30      0.93 o 
   3   2  10      125.22      126.93      3.49 o 
   4   2  10      146.15      132.87      4.47 o 
   5   2  10      151.95      129.42      5.69 o 
   6   2  10        8.61        5.72      2.61 o 
   7   2  10        9.96        8.78      1.98 o 
   8   2  10       19.44       20.66      2.13 o 
   9   2  10       26.27       30.33      2.67 o 
  -9   3  10       35.64       34.11      7.30 o 
  -8   3  10       47.79       52.00      7.46 o 
  -7   3  10      128.05      138.61      7.92 o 
  -6   3  10       26.19       29.60      6.81 o 
  -5   3  10      129.23      142.91      6.51 o 
  -4   3  10       37.02       35.19      2.76 o 
  -3   3  10      627.92      603.99     11.50 o 
  -2   3  10       96.05      103.57      2.73 o 
  -1   3  10      125.37      122.65      3.59 o 
   0   3  10       32.70       32.13      1.62 o 
   1   3  10        9.07        6.03      1.62 o 
   2   3  10      174.92      159.29      6.34 o 
   3   3  10      164.30      149.20      4.21 o 
   4   3  10       68.24       61.03      3.03 o 
   5   3  10      220.08      220.37      7.98 o 
   6   3  10       37.85       39.19      3.59 o 
   7   3  10       19.15       21.20      3.38 o 
   8   3  10        0.62        0.11      3.11 o 
   9   3  10        0.02       -0.26      2.10 o 
  -9   4  10        1.01        2.46      5.95 o 
  -8   4  10        6.85        9.73      5.86 o 
  -7   4  10        0.20        7.04      4.01 o 
  -6   4  10       21.30       27.12      3.62 o 
  -5   4  10        1.46        1.38      3.34 o 
  -4   4  10       85.86       83.59      4.44 o 
  -3   4  10        4.43        3.95      1.45 o 
  -2   4  10       13.37       11.63      1.32 o 
  -1   4  10      267.41      266.81      5.86 o 
   0   4  10       12.93       18.09      1.56 o 
   1   4  10        0.06       -1.00      2.12 o 
   2   4  10     1449.64     1376.12     32.13 o 
   3   4  10       26.27       29.72      1.82 o 
   4   4  10      149.21      154.30      5.16 o 
   5   4  10        2.01        1.28      2.92 o 
   6   4  10       18.88       15.04      3.53 o 
   7   4  10        3.14        2.00      4.03 o 
   8   4  10       12.78        4.42      3.43 o 
   9   4  10        0.03       -3.51      3.51 o 
  -9   5  10       31.74       45.20      8.41 o 
  -8   5  10       95.22      105.24      7.74 o 
  -7   5  10       77.50       80.73      6.55 o 
  -6   5  10       52.08       45.53      4.32 o 
  -5   5  10       28.70       45.18      3.93 o 
  -4   5  10      146.64      133.54      5.22 o 
  -3   5  10       97.57      106.41      4.31 o 
  -2   5  10      446.11      439.41      8.12 o 
  -1   5  10       40.06       36.70      2.23 o 
   0   5  10       46.16       42.39      2.25 o 
   1   5  10       24.30       24.33      1.73 o 
   2   5  10       47.84       40.32      2.98 o 
   3   5  10       51.41       58.44      2.70 o 
   4   5  10      336.40      334.74     10.17 o 
   5   5  10       32.84       34.14      3.46 o 
   6   5  10       11.07       11.85      3.05 o 
   7   5  10        4.10        2.53      3.16 o 
   8   5  10       10.73       13.90      3.82 o 
   9   5  10        6.41        3.11      4.06 o 
  -9   6  10        0.00        8.77      9.42 o 
  -8   6  10        3.66       10.74      8.19 o 
  -7   6  10        1.26        1.24      4.26 o 
  -6   6  10        0.13        4.33      3.16 o 
  -5   6  10       55.12       62.64      3.95 o 
  -4   6  10       75.21       70.40      3.93 o 
  -3   6  10        5.70        3.43      2.23 o 
  -2   6  10       14.98       15.72      2.16 o 
  -1   6  10        4.83        6.72      2.04 o 
   0   6  10       63.37       62.48      2.99 o 
   1   6  10        0.02       -1.35      1.35 o 
   2   6  10        0.01       -0.07      1.41 o 
   3   6  10      244.46      243.85      6.58 o 
   4   6  10        0.43        0.18      2.82 o 
   5   6  10        3.45        3.66      3.56 o 
   6   6  10        8.81        9.16      3.08 o 
   7   6  10        0.01       -2.88      2.88 o 
   8   6  10        3.50        4.19      3.76 o 
  -8   7  10        6.88        8.25      6.15 o 
  -7   7  10       44.94       62.55      6.28 o 
  -6   7  10       21.53       20.39      3.94 o 
  -5   7  10       50.08       46.22      4.20 o 
  -4   7  10       28.32       28.99      3.12 o 
  -3   7  10      151.06      155.51      5.58 o 
  -2   7  10      112.01       96.09      4.03 o 
  -1   7  10       85.11       93.87      5.41 o 
   0   7  10        4.65       12.46      2.59 o 
   1   7  10       37.89       44.70      2.67 o 
   2   7  10        1.17       -2.02      2.02 o 
   3   7  10        2.64        7.14      2.44 o 
   4   7  10        2.76        3.73      2.74 o 
   5   7  10       51.85       57.68      5.60 o 
   6   7  10        9.49       11.15      3.29 o 
   7   7  10       30.16       36.13      4.47 o 
   8   7  10       26.88       30.97      4.89 o 
  -8   8  10        0.23       -3.18      6.11 o 
  -7   8  10        5.66        0.66      4.37 o 
  -6   8  10        9.52        8.10      4.22 o 
  -5   8  10        3.39       -2.62      2.87 o 
  -4   8  10       61.36       64.26      4.49 o 
  -3   8  10       12.13        9.47      2.61 o 
  -2   8  10       25.07       26.19      2.62 o 
  -1   8  10       99.87       82.87      5.59 o 
   0   8  10       83.65       86.79      5.31 o 
   1   8  10       27.74       28.59      5.05 o 
   2   8  10        0.66       -2.22      2.28 o 
   3   8  10      116.56       96.09      5.46 o 
   4   8  10       11.82       15.51      3.81 o 
   5   8  10       49.04       50.12      4.48 o 
   6   8  10        5.63        5.68      3.61 o 
   7   8  10        0.69        6.86      3.87 o 
   8   8  10        2.61       -4.07      6.96 o 
  -7   9  10        0.04       -4.15      4.20 o 
  -6   9  10       61.25       69.31      9.91 o 
  -5   9  10        1.87        3.89      3.91 o 
  -4   9  10       58.74       79.15      5.06 o 
  -3   9  10        0.00       -0.96      2.60 o 
  -2   9  10        8.70        9.68      2.84 o 
  -1   9  10        6.21        4.49      2.79 o 
   0   9  10       19.00       24.06      3.95 o 
   1   9  10       13.24       14.28      3.04 o 
   2   9  10       58.21       65.22      4.34 o 
   3   9  10        0.09       -3.78      3.78 o 
   4   9  10        8.25        9.87      3.40 o 
   5   9  10       10.54       11.83      3.69 o 
   6   9  10       20.95       31.33      5.60 o 
   7   9  10       14.88       22.83      5.51 o 
  -6  10  10        3.23        3.14      6.68 o 
  -5  10  10        1.01        0.19      3.34 o 
  -4  10  10        2.46        2.56      3.12 o 
  -3  10  10        0.66        0.55      2.82 o 
  -2  10  10        2.22        2.43      4.52 o 
  -1  10  10        1.93        3.95      4.86 o 
   0  10  10        0.08        3.96      4.93 o 
   1  10  10        3.36        0.43      3.07 o 
   2  10  10       18.48       23.70      3.88 o 
   3  10  10        1.07       -4.38      5.35 o 
   4  10  10       26.43       21.54      4.69 o 
   5  10  10        4.44       -3.99      3.99 o 
   6  10  10       22.80       18.57     12.59 o 
  -5  11  10       22.27       30.87      4.69 o 
  -4  11  10        2.04        4.93      3.47 o 
  -3  11  10       47.14       52.59      5.10 o 
  -2  11  10        2.89        5.73      3.22 o 
  -1  11  10       79.90       84.30      4.70 o 
   0  11  10        0.82        1.16      3.40 o 
   1  11  10       19.94       25.91      4.92 o 
   2  11  10        1.28        0.87      3.97 o 
   3  11  10       16.56       25.12      8.32 o 
   4  11  10       11.99       15.90      4.90 o 
   5  11  10        8.60        6.86      4.63 o 
  -4  12  10        0.32        7.13      4.16 o 
  -3  12  10        6.91       13.65      3.79 o 
  -2  12  10        0.06       -1.35      2.70 o 
  -1  12  10        0.47       -1.59      2.03 o 
   0  12  10        2.34       -0.48      4.26 o 
   1  12  10        0.89       -0.67      6.03 o 
   2  12  10       12.03       13.40      4.76 o 
   3  12  10        1.37       -3.73      7.13 o 
   4  12  10        0.03       -4.20      4.20 o 
  -3  13  10        0.06       -2.05      5.41 o 
  -2  13  10       17.35       23.50      3.38 o 
  -1  13  10        0.05       -0.52      2.86 o 
   0  13  10        0.13       -2.41      4.63 o 
   1  13  10        1.50        1.82      5.04 o 
   2  13  10        4.93        3.78      4.93 o 
  -9   0  11        4.54        4.24      8.34 o 
  -7   0  11       16.20       17.23      7.58 o 
  -5   0  11       12.55        3.64      3.02 o 
  -3   0  11      100.74       90.22      4.83 o 
  -1   0  11       44.61       40.54      2.84 o 
   1   0  11      162.45      178.56     12.56 o 
   3   0  11      336.78      281.96     10.84 o 
   5   0  11       21.06       16.41      4.72 o 
   7   0  11      121.09      124.88      5.20 o 
   9   0  11       42.67       47.72      4.15 o 
  -9   1  11       20.09       13.24      6.37 o 
  -8   1  11       26.36       34.64      6.56 o 
  -7   1  11       11.21       12.47      5.17 o 
  -6   1  11       17.97       18.24      3.86 o 
  -5   1  11      291.56      292.44      8.29 o 
  -4   1  11      183.62      182.93      5.71 o 
  -3   1  11      475.53      467.85     10.31 o 
  -2   1  11      620.76      605.51     13.51 o 
  -1   1  11       77.99       75.42      2.73 o 
   0   1  11        7.81        2.43      1.17 o 
   1   1  11      242.64      215.65      5.23 o 
   2   1  11      287.14      258.16      6.91 o 
   3   1  11      224.50      206.07      6.03 o 
   4   1  11       14.45       17.16      1.80 o 
   5   1  11       19.92       24.65      2.09 o 
   6   1  11        5.11        5.57      1.97 o 
   7   1  11        4.72        3.51      2.22 o 
   8   1  11        0.94       -1.40      1.80 o 
   9   1  11        0.21        1.31      1.99 o 
  -9   2  11        0.22       -0.09      5.75 o 
  -8   2  11        0.08        0.92      5.00 o 
  -7   2  11       44.25       52.73      7.07 o 
  -6   2  11        0.01       -0.87      2.56 o 
  -5   2  11       98.84       98.04      4.56 o 
  -4   2  11       12.60       14.31      2.70 o 
  -3   2  11        2.44        0.44      1.54 o 
  -2   2  11        0.81       -1.39      1.39 o 
  -1   2  11      154.77      150.20      5.07 o 
   0   2  11       55.20       62.05      2.35 o 
   1   2  11       72.70       57.83      2.05 o 
   2   2  11      205.29      205.68      7.02 o 
   3   2  11      161.23      143.57      3.76 o 
   4   2  11       35.12       32.98      2.33 o 
   5   2  11        2.57        2.91      2.25 o 
   6   2  11        0.15       -1.86      2.35 o 
   7   2  11        6.48        9.09      2.97 o 
   8   2  11        3.11        3.20      2.61 o 
   9   2  11        1.80        0.69      3.34 o 
  -9   3  11       31.68       38.28      7.77 o 
  -8   3  11       32.73       34.25      7.18 o 
  -7   3  11       64.34       64.39      7.60 o 
  -6   3  11       46.65       52.41      4.32 o 
  -5   3  11       10.60        9.05      2.93 o 
  -4   3  11      134.19      132.99      5.76 o 
  -3   3  11        3.75        1.59      2.50 o 
  -2   3  11       40.60       33.18      1.83 o 
  -1   3  11      429.61      417.66      9.02 o 
   0   3  11       69.34       56.33      2.50 o 
   1   3  11       57.48       65.24      4.01 o 
   2   3  11       58.11       51.10      3.24 o 
   3   3  11        0.53        0.36      1.21 o 
   4   3  11      280.30      252.94      8.10 o 
   5   3  11      114.19      113.21      6.96 o 
   6   3  11       65.49       59.91      4.09 o 
   7   3  11       15.48       24.19      3.46 o 
   8   3  11        0.63       -3.57      3.57 o 
   9   3  11       23.93       32.74      5.34 o 
  -9   4  11        0.39       -2.29      7.24 o 
  -8   4  11        1.06       10.92      6.14 o 
  -7   4  11        0.49       11.10      5.63 o 
  -6   4  11        0.37        4.31      2.94 o 
  -5   4  11        0.39        2.78      2.65 o 
  -4   4  11      143.40      123.42      5.60 o 
  -3   4  11      168.62      167.30      5.49 o 
  -2   4  11       52.69       53.76      2.94 o 
  -1   4  11        2.44        2.26      1.55 o 
   0   4  11      130.38      129.37      3.75 o 
   1   4  11      204.25      173.46      7.83 o 
   2   4  11        1.58       -1.10      2.24 o 
   3   4  11      132.92      135.01      7.29 o 
   4   4  11        6.07        5.43      1.73 o 
   5   4  11        6.80        7.97      2.47 o 
   6   4  11       15.05       15.25      3.69 o 
   7   4  11        0.82        0.71      2.85 o 
   8   4  11        2.53        2.25      3.61 o 
   9   4  11       20.22       31.33      4.71 o 
  -8   5  11       23.35       21.52      6.66 o 
  -7   5  11      133.88      163.05     20.01 o 
  -6   5  11       52.81       65.49      4.89 o 
  -5   5  11        0.06        1.50      2.72 o 
  -4   5  11        0.15       -2.27      2.27 o 
  -3   5  11      102.78       93.69      4.04 o 
  -2   5  11       12.41       19.61      2.85 o 
  -1   5  11      445.70      459.16     10.82 o 
   0   5  11      120.53      127.01      6.92 o 
   1   5  11       89.86       84.93      3.17 o 
   2   5  11       17.89       10.91      2.92 o 
   3   5  11       49.87       43.48      2.35 o 
   4   5  11       14.04       11.81      2.47 o 
   5   5  11       83.84       73.07      4.51 o 
   6   5  11        9.32        7.60      2.86 o 
   7   5  11        6.42        4.74      3.18 o 
   8   5  11        5.09        3.76      3.61 o 
  -8   6  11        4.48       -2.37      6.13 o 
  -7   6  11        0.79        9.20      5.98 o 
  -6   6  11        0.27        1.15      3.24 o 
  -5   6  11       24.60       26.38      3.66 o 
  -4   6  11        3.00        1.46      2.37 o 
  -3   6  11       46.74       41.47      3.05 o 
  -2   6  11       22.86       19.55      2.93 o 
  -1   6  11        6.49        6.41      2.43 o 
   0   6  11        0.02        1.07      1.67 o 
   1   6  11        0.01       -1.40      1.40 o 
   2   6  11       40.12       38.16      2.67 o 
   3   6  11       91.38       97.07      3.86 o 
   4   6  11       62.67       68.90      7.49 o 
   5   6  11        2.05        0.22      2.49 o 
   6   6  11        2.19        0.98      3.01 o 
   7   6  11       13.70       17.49      3.82 o 
   8   6  11        0.04        1.50      3.71 o 
  -8   7  11       53.45       57.97      9.31 o 
  -7   7  11       46.91       44.22      9.12 o 
  -6   7  11       25.04       20.87      8.88 o 
  -5   7  11        6.91        8.43      3.17 o 
  -4   7  11       52.44       62.67      3.91 o 
  -3   7  11        3.65        0.52      2.40 o 
  -2   7  11       68.68       57.78      4.06 o 
  -1   7  11       94.60       86.19      5.31 o 
   0   7  11       59.05       70.68      4.59 o 
   1   7  11        4.50        3.82      2.35 o 
   2   7  11       67.46       66.29      4.25 o 
   3   7  11       18.12       24.29      3.01 o 
   4   7  11      122.54      121.44      5.98 o 
   5   7  11        8.89        6.14      2.99 o 
   6   7  11       14.08       14.17      3.62 o 
   7   7  11       10.09       13.02      3.94 o 
   8   7  11       23.51       26.40      4.79 o 
  -7   8  11       22.70       16.28      6.90 o 
  -6   8  11        0.56        3.91      4.35 o 
  -5   8  11        0.00        0.87      3.15 o 
  -4   8  11        0.00        3.15      2.87 o 
  -3   8  11        0.10       -2.63      2.92 o 
  -2   8  11       10.08        9.45      2.97 o 
  -1   8  11        1.19        7.99     12.19 o 
   0   8  11       14.10        6.82      2.72 o 
   1   8  11       11.02        8.03      3.30 o 
   2   8  11       44.65       32.36      3.96 o 
   3   8  11       35.99       39.05      7.42 o 
   4   8  11        6.65        3.42      2.94 o 
   5   8  11        1.11       -1.15      2.98 o 
   6   8  11        0.26       -3.22      3.22 o 
   7   8  11       18.44       28.20      7.89 o 
  -7   9  11       12.28       11.45      6.88 o 
  -6   9  11        1.26       -1.89      4.24 o 
  -5   9  11        1.73        0.90      3.85 o 
  -4   9  11       15.71       21.97      3.65 o 
  -3   9  11        0.49        2.93      2.63 o 
  -2   9  11        6.87        7.85      2.40 o 
  -1   9  11       58.88       60.10      5.01 o 
   0   9  11        7.31        8.80      2.94 o 
   1   9  11       65.33       68.84      4.94 o 
   2   9  11        0.63        5.00      2.96 o 
   3   9  11       54.83       57.93      4.59 o 
   4   9  11       12.90       16.17      3.54 o 
   5   9  11       43.34       46.87      4.81 o 
   6   9  11        2.54        3.71      3.84 o 
  -6  10  11        1.43        0.63      5.74 o 
  -5  10  11        7.04       -1.90      3.96 o 
  -4  10  11        0.04        1.06      3.51 o 
  -3  10  11        9.88        8.50      3.37 o 
  -2  10  11        0.22        0.44      2.76 o 
  -1  10  11       14.17       19.75      4.67 o 
   0  10  11        1.82        3.09      3.99 o 
   1  10  11       37.13       44.01      4.55 o 
   2  10  11        1.74        1.26      3.08 o 
   3  10  11       22.17       29.36      8.23 o 
   4  10  11        0.00       -2.38      3.99 o 
   5  10  11       20.35       23.93      4.86 o 
   6  10  11        0.21        1.49      4.45 o 
  -5  11  11        0.37        5.28      4.61 o 
  -4  11  11       17.17       21.82      4.55 o 
  -3  11  11        0.92        5.84      5.18 o 
  -2  11  11       26.72       36.10      4.98 o 
  -1  11  11        0.42       -5.28      5.28 o 
   0  11  11       11.86       17.81      5.00 o 
   1  11  11        0.81       -2.97      3.91 o 
   2  11  11       13.42       22.87      4.87 o 
   3  11  11        6.49       13.38      7.30 o 
   4  11  11        6.42        8.02      6.49 o 
   5  11  11        4.28        2.78      4.60 o 
  -4  12  11        0.87       -1.53      5.84 o 
  -3  12  11        3.68        8.73      3.90 o 
  -2  12  11        7.29        7.45      6.36 o 
  -1  12  11        0.87       -1.54      6.07 o 
   0  12  11        9.25       13.73      5.15 o 
   1  12  11        0.49        4.50      4.52 o 
   2  12  11        3.23        0.63      4.42 o 
   3  12  11        0.20       -2.89      7.33 o 
  -1  13  11       25.98       29.73     11.19 o 
   0  13  11        1.60       -0.84      6.24 o 
   1  13  11        4.89       10.03      5.16 o 
  -8   0  12        8.93       -1.47      7.41 o 
  -6   0  12       19.35       16.63      6.55 o 
  -4   0  12       19.81       18.55      4.28 o 
  -2   0  12       46.62       59.03      4.96 o 
   0   0  12      288.94      286.42     11.08 o 
   2   0  12      326.99      302.32     11.39 o 
   4   0  12       47.27       46.48      5.37 o 
   6   0  12       24.49       33.80      6.20 o 
   8   0  12        0.53       -2.29      2.29 o 
  -9   1  12       12.61       32.41      7.43 o 
  -8   1  12       24.63       31.14      7.02 o 
  -7   1  12        6.17       12.09      5.18 o 
  -6   1  12       68.44       68.52      5.61 o 
  -5   1  12        7.75        9.04      2.95 o 
  -4   1  12      167.08      146.90      6.99 o 
  -3   1  12       20.16       21.62      3.47 o 
  -2   1  12      238.15      239.77      6.36 o 
  -1   1  12      177.08      157.71      5.29 o 
   0   1  12      227.88      229.41      5.80 o 
   1   1  12       65.04       58.82      2.83 o 
   2   1  12       85.01       74.38      3.19 o 
   3   1  12      244.65      225.77      7.33 o 
   4   1  12        3.11       -1.47      2.39 o 
   5   1  12      296.56      267.49     12.26 o 
   6   1  12       48.69       53.71      2.74 o 
   7   1  12       17.61       16.87      2.27 o 
   8   1  12        0.07        1.74      2.27 o 
   9   1  12        1.68       -1.25      2.61 o 
  -9   2  12        0.18        4.03      6.23 o 
  -8   2  12        2.35        1.80      7.67 o 
  -7   2  12       12.79        8.69      5.30 o 
  -6   2  12        0.37       -3.14      3.40 o 
  -5   2  12        1.54        1.22      2.99 o 
  -4   2  12       21.50       24.70      3.65 o 
  -3   2  12      213.90      212.79      8.41 o 
  -2   2  12        0.04       -1.15      1.87 o 
  -1   2  12       29.34       36.60      2.87 o 
   0   2  12      191.68      192.12      5.20 o 
   1   2  12        0.01        0.48      1.06 o 
   2   2  12        6.11        5.65      1.43 o 
   3   2  12       29.71       24.65      1.78 o 
   4   2  12        0.50       -1.81      1.81 o 
   5   2  12        8.19        9.95      2.32 o 
   6   2  12       61.00       59.14      3.93 o 
   7   2  12        4.45        5.23      2.35 o 
   8   2  12        0.02       -3.02      3.02 o 
   9   2  12       15.10       16.15      3.18 o 
  -9   3  12       33.92       39.42      9.75 o 
  -8   3  12       18.17       16.65      6.73 o 
  -7   3  12       70.77       81.83      8.56 o 
  -6   3  12        3.83        1.11      4.36 o 
  -5   3  12       60.06       70.23      5.25 o 
  -4   3  12       84.82       87.20      4.56 o 
  -3   3  12      405.30      366.87     10.34 o 
  -2   3  12      119.47      118.61      5.83 o 
  -1   3  12       95.04       85.88      3.44 o 
   0   3  12      395.81      387.57      9.91 o 
   1   3  12      103.20       97.78      4.67 o 
   2   3  12      156.91      138.26      6.86 o 
   3   3  12      124.20      102.66      5.86 o 
   4   3  12        5.45        9.05      2.12 o 
   5   3  12       13.16        6.74      2.36 o 
   6   3  12       28.76       20.59      3.07 o 
   7   3  12       11.28        7.14      3.02 o 
   8   3  12        1.20        0.00      3.24 o 
  -8   4  12        4.21        0.39      5.62 o 
  -7   4  12        0.21        4.55      5.13 o 
  -6   4  12        6.94        7.29      3.79 o 
  -5   4  12        1.47        1.32      3.93 o 
  -4   4  12       37.21       38.91      4.46 o 
  -3   4  12        0.25       -1.23      2.16 o 
  -2   4  12      103.95      107.99      4.89 o 
  -1   4  12       33.49       31.04      3.43 o 
   0   4  12       50.55       56.15      2.82 o 
   1   4  12        2.60        4.28      3.11 o 
   2   4  12       36.05       50.10      7.35 o 
   3   4  12       29.54       32.33      4.24 o 
   4   4  12       55.16       43.54      3.13 o 
   5   4  12        1.49        2.04      2.27 o 
   6   4  12        9.61        5.58      2.91 o 
   7   4  12        6.73        8.38      4.10 o 
   8   4  12        0.37       -3.50      3.50 o 
  -8   5  12       27.97       37.72      7.68 o 
  -7   5  12       34.36       48.27      7.69 o 
  -6   5  12       44.00       46.66      5.17 o 
  -5   5  12       10.19       12.92      3.69 o 
  -4   5  12       57.39       54.54      4.51 o 
  -3   5  12        7.88        6.67      2.15 o 
  -2   5  12      178.80      179.68      8.38 o 
  -1   5  12       13.77       19.26      2.65 o 
   0   5  12      481.38      493.02     11.85 o 
   1   5  12       25.75       37.07      4.53 o 
   2   5  12       24.34       22.14      3.96 o 
   3   5  12       11.64       13.59      3.66 o 
   4   5  12        2.64        1.69      2.69 o 
   5   5  12        0.34        1.25      3.13 o 
   6   5  12       18.94       26.29      3.48 o 
   7   5  12       16.60       17.33      3.72 o 
   8   5  12       34.66       55.88      5.93 o 
  -8   6  12       11.27       35.74      8.03 o 
  -7   6  12       25.11       32.37      7.40 o 
  -6   6  12        2.00        2.17      4.01 o 
  -5   6  12       11.64        7.48      4.30 o 
  -4   6  12       16.29       21.04      3.09 o 
  -3   6  12       13.79       10.34      2.27 o 
  -2   6  12       17.67       15.29      2.89 o 
  -1   6  12       33.83       27.97      3.06 o 
   0   6  12       26.96       27.00      4.22 o 
   1   6  12        0.25        1.25      1.47 o 
   2   6  12       93.78       95.04      6.78 o 
   3   6  12       46.98       43.82      9.12 o 
   4   6  12       33.79       35.42      5.03 o 
   5   6  12        8.12        8.24      4.67 o 
   6   6  12        2.66        3.04      2.99 o 
   7   6  12        0.37       -1.06      3.25 o 
   8   6  12        5.07        8.68      4.00 o 
  -7   7  12       65.93       67.29      8.81 o 
  -6   7  12       29.94       33.56      5.09 o 
  -5   7  12        3.87        2.80      3.68 o 
  -4   7  12        1.37        3.70      2.82 o 
  -3   7  12        0.03       -1.26      2.17 o 
  -2   7  12       17.97       26.49      3.87 o 
  -1   7  12      143.52      144.03      9.33 o 
   0   7  12        4.95        7.53      3.51 o 
   1   7  12       78.14       87.69      4.95 o 
   2   7  12        9.17        9.37      4.25 o 
   3   7  12        7.46        6.05      2.42 o 
   4   7  12       38.06       53.04      5.51 o 
   5   7  12       52.77       68.90      4.60 o 
   6   7  12        0.84        1.12      3.14 o 
   7   7  12       15.32       21.63      4.14 o 
  -7   8  12        0.03       -5.58      5.70 o 
  -6   8  12       53.98       63.79      6.27 o 
  -5   8  12       10.03       15.73      4.22 o 
  -4   8  12       10.70       10.02      3.42 o 
  -3   8  12        0.57       -3.85      3.85 o 
  -2   8  12        0.72       -3.17      3.17 o 
  -1   8  12        1.19       -1.91      2.95 o 
   0   8  12        0.24       -1.27      2.81 o 
   1   8  12        5.74        6.52      3.40 o 
   2   8  12       11.27       10.09      2.88 o 
   3   8  12       34.42       33.20      5.02 o 
   4   8  12        4.62        3.13      2.83 o 
   5   8  12       35.71       36.94      4.22 o 
   6   8  12       10.80        7.37      3.52 o 
   7   8  12        0.26       -1.32      3.65 o 
  -6   9  12        0.52       -5.62      5.62 o 
  -5   9  12        0.02       -1.72      3.79 o 
  -4   9  12        1.69        7.07      3.58 o 
  -3   9  12        8.23       11.12      2.95 o 
  -2   9  12       35.59       37.08      4.55 o 
  -1   9  12        4.15        3.27      3.30 o 
   0   9  12       12.55       15.31      3.63 o 
   1   9  12        0.04        1.57      6.62 o 
   2   9  12       29.03       36.85      3.99 o 
   3   9  12        0.01        3.63      3.46 o 
   4   9  12       31.92       33.17      4.55 o 
   5   9  12        9.95       18.06      3.95 o 
   6   9  12       34.75       57.68     11.36 o 
  -5  10  12        0.78       -2.90      3.95 o 
  -4  10  12        8.95        5.89      3.73 o 
  -3  10  12        4.25        9.15      2.96 o 
  -2  10  12        1.99       -0.63      4.27 o 
  -1  10  12        7.89        4.91      4.30 o 
   0  10  12        4.42        8.34      4.10 o 
   1  10  12        2.34        0.64      3.30 o 
   2  10  12       27.63       31.83      4.23 o 
   3  10  12        0.00        2.86      3.29 o 
   4  10  12        7.14       -1.08      3.87 o 
   5  10  12        2.44       -3.79      3.79 o 
  -4  11  12        0.31       -3.37      3.55 o 
  -3  11  12       12.21       21.12      4.64 o 
  -2  11  12        0.80        5.03      5.01 o 
  -1  11  12        7.85        9.00      4.58 o 
   0  11  12       12.67        5.65      4.59 o 
   1  11  12       10.01       16.09      7.00 o 
   2  11  12        1.04       -1.41      3.78 o 
   3  11  12       19.35       23.58      4.82 o 
   4  11  12        0.05        3.39      4.28 o 
  -3  12  12        0.47       -5.66      7.52 o 
  -2  12  12        2.31       11.61      6.97 o 
  -1  12  12        1.00       -5.69      7.28 o 
   0  12  12        5.26        6.35      4.89 o 
   1  12  12        6.50        2.43      4.75 o 
   2  12  12        2.20       -2.07      4.34 o 
  -7   0  13       55.00       62.91     10.83 o 
  -5   0  13        7.40       10.38      4.22 o 
  -3   0  13       20.58       21.95      6.42 o 
  -1   0  13      102.72       84.67      7.78 o 
   1   0  13       12.10        7.54      2.40 o 
   3   0  13        6.34        2.94      3.31 o 
   5   0  13      217.58      166.81     11.94 o 
   7   0  13        6.54        1.84      5.26 o 
  -8   1  13       18.60        7.34     10.23 o 
  -7   1  13       69.85       62.60      8.42 o 
  -6   1  13        0.52       -1.51      3.49 o 
  -5   1  13       71.87       69.44      5.30 o 
  -4   1  13       17.36       14.06      4.24 o 
  -3   1  13      294.80      270.94     12.35 o 
  -2   1  13      193.82      190.44      9.57 o 
  -1   1  13      130.53      122.53      6.94 o 
   0   1  13      166.46      168.30      6.29 o 
   1   1  13      108.31       90.73      4.14 o 
   2   1  13       54.16       50.58      2.86 o 
   3   1  13        3.93        3.21      2.18 o 
   4   1  13       29.14       21.72      4.33 o 
   5   1  13      105.16      109.01      6.70 o 
   6   1  13       21.36       27.68      4.22 o 
   7   1  13       29.20       27.49      4.65 o 
   8   1  13        0.24        3.31      4.17 o 
  -8   2  13        1.77        3.26      5.69 o 
  -7   2  13        0.67       -2.58      8.08 o 
  -6   2  13       22.82       22.26      4.40 o 
  -5   2  13        0.06       -1.30      3.13 o 
  -4   2  13        5.40        0.15      2.95 o 
  -3   2  13       23.88       20.59      4.36 o 
  -2   2  13       48.51       58.16     11.05 o 
  -1   2  13      134.97      138.61      7.24 o 
   0   2  13       67.51       58.29      3.31 o 
   1   2  13      143.47      132.11      4.88 o 
   2   2  13        0.00        0.38      2.09 o 
   3   2  13       38.79       43.97      2.52 o 
   4   2  13       62.18       59.97      3.55 o 
   5   2  13        0.82       -0.22      1.92 o 
   6   2  13       11.19       14.14      2.03 o 
   7   2  13       16.49       18.83      2.83 o 
   8   2  13        1.26        1.28      2.31 o 
  -8   3  13       41.29       41.47      7.73 o 
  -7   3  13        0.29       -2.33      5.00 o 
  -6   3  13       42.53       44.79      5.18 o 
  -5   3  13       26.83       28.12      4.14 o 
  -4   3  13        6.73        3.18      3.04 o 
  -3   3  13        0.91        6.08      3.78 o 
  -2   3  13      291.85      293.91     19.12 o 
  -1   3  13      119.94      119.61      6.93 o 
   0   3  13      272.16      271.12      8.78 o 
   1   3  13       53.58       59.99      4.48 o 
   2   3  13        1.98        0.98      2.62 o 
   3   3  13        0.64       -2.80      4.30 o 
   4   3  13      127.56      116.36      4.82 o 
   5   3  13       16.18       24.37      3.57 o 
   6   3  13       39.58       42.28      3.65 o 
   7   3  13       39.79       50.36      4.17 o 
   8   3  13        6.11        5.45      2.76 o 
  -8   4  13        5.57       -4.17      6.42 o 
  -7   4  13        3.10        4.30      5.67 o 
  -6   4  13        0.30        0.27      3.65 o 
  -5   4  13        9.50        8.58      3.84 o 
  -4   4  13       85.73       93.69      7.28 o 
  -3   4  13       13.64       13.61      4.12 o 
  -2   4  13       54.24       48.02      4.05 o 
  -1   4  13        5.70       11.31      2.75 o 
   0   4  13        0.58        1.72      2.36 o 
   1   4  13       92.47       88.82      6.01 o 
   2   4  13      106.13       95.62      6.14 o 
   3   4  13        8.74        6.92      3.26 o 
   4   4  13        1.84        3.48      2.25 o 
   5   4  13        4.05        3.93      2.37 o 
   6   4  13        6.59        3.94      2.80 o 
   7   4  13        0.03       -2.72      2.72 o 
   8   4  13        2.16        2.83      3.49 o 
  -8   5  13       15.60       23.07      9.15 o 
  -7   5  13       96.26      133.18     15.47 o 
  -6   5  13        0.01        0.83      3.92 o 
  -5   5  13       29.80       41.21      4.68 o 
  -4   5  13       32.88       28.08      4.80 o 
  -3   5  13       44.30       43.78      4.36 o 
  -2   5  13       18.86       23.33      3.50 o 
  -1   5  13       83.28       82.27      4.76 o 
   0   5  13       40.91       49.11      2.80 o 
   1   5  13      137.04      153.26      8.36 o 
   2   5  13        2.09        3.40      3.33 o 
   3   5  13        0.10        2.03      3.33 o 
   4   5  13       16.15       24.77      4.44 o 
   5   5  13       65.60       68.20      4.28 o 
   6   5  13        3.21        4.64      2.81 o 
   7   5  13       20.17       20.00      3.72 o 
  -7   6  13       14.35       24.09      7.11 o 
  -6   6  13       27.08       24.08      4.88 o 
  -5   6  13        0.13        1.17      3.58 o 
  -4   6  13       13.61        5.53      3.13 o 
  -3   6  13        6.86        8.81      3.39 o 
  -2   6  13        2.48       -0.68      2.92 o 
  -1   6  13       15.35        9.96      3.00 o 
   0   6  13        0.07        0.27      2.74 o 
   1   6  13        1.92        0.12      3.62 o 
   2   6  13        0.15        4.07      3.69 o 
   3   6  13        4.43        3.02      3.86 o 
   4   6  13       30.57       34.10      5.05 o 
   5   6  13       28.31       22.66      3.09 o 
   6   6  13        0.84       -0.47      2.87 o 
   7   6  13        1.23        2.58      3.35 o 
  -7   7  13        2.04       -1.71     14.68 o 
  -6   7  13        4.03       10.16      4.48 o 
  -5   7  13        1.03       -1.73      3.49 o 
  -4   7  13        2.81        2.54      2.75 o 
  -3   7  13       19.50       22.04      4.01 o 
  -2   7  13       58.82       48.89      5.56 o 
  -1   7  13        7.59        1.06      2.98 o 
   0   7  13      161.40      150.16     10.44 o 
   1   7  13        0.03       -1.81      2.23 o 
   2   7  13       11.82       20.64      4.52 o 
   3   7  13        8.41        2.42      4.22 o 
   4   7  13       14.68       20.20      2.76 o 
   5   7  13       15.40       21.07      3.50 o 
   6   7  13       28.17       35.18      4.15 o 
   7   7  13        8.00       11.31      3.98 o 
  -6   8  13        0.45        2.22      4.31 o 
  -5   8  13       34.43       44.31      4.99 o 
  -4   8  13        4.71        0.22      3.02 o 
  -3   8  13        6.35       -3.28      3.28 o 
  -2   8  13       46.84       43.12      4.68 o 
  -1   8  13        0.49       -0.45      3.15 o 
   0   8  13        0.21       -1.07      2.80 o 
   1   8  13        1.54        1.82      2.75 o 
   2   8  13        0.90        2.00      4.25 o 
   3   8  13        0.10        2.30      2.45 o 
   4   8  13        0.76        2.92      2.64 o 
   5   8  13        0.61        6.44      3.11 o 
   6   8  13        0.49       -2.85      3.24 o 
  -5   9  13        0.53       -3.45      3.45 o 
  -4   9  13       11.25        8.24      3.40 o 
  -3   9  13       34.68       33.55      7.54 o 
  -2   9  13        6.84        1.48      3.56 o 
  -1   9  13       64.23       62.53      6.11 o 
   0   9  13        3.16        2.34      3.06 o 
   1   9  13       53.11       56.14      4.62 o 
   2   9  13        0.51       -0.46      2.78 o 
   3   9  13       44.57       42.36      5.66 o 
   4   9  13        0.00        2.30      2.95 o 
   5   9  13       18.06       27.58      6.28 o 
  -5  10  13        0.86       -5.08      7.72 o 
  -4  10  13        0.02       -2.93      2.93 o 
  -3  10  13        7.74        2.71      4.80 o 
  -2  10  13        5.99        2.04      5.47 o 
  -1  10  13        0.60        0.90      4.17 o 
   0  10  13        5.95        9.49      5.98 o 
   1  10  13       22.02       26.02      4.12 o 
   2  10  13        2.88        0.92      3.16 o 
   3  10  13        9.28        4.18      3.55 o 
   4  10  13        0.98       -3.50      3.50 o 
  -3  11  13        0.06        6.06      5.50 o 
  -2  11  13       50.63       73.59      7.97 o 
  -1  11  13        0.13        2.58      4.64 o 
   0  11  13        9.73       13.79     11.74 o 
   1  11  13        0.71       -3.82      3.82 o 
   2  11  13        2.81        4.04      4.04 o 
   3  11  13        1.11       -3.88      3.88 o 
  -1  12  13        5.51        8.16      5.21 o 
   0  12  13        0.00       -2.15      4.92 o 
   1  12  13       12.19       32.96      9.59 o 
  -8   0  14        3.28       -2.40      8.34 o 
  -6   0  14       17.66       12.45      5.06 o 
  -4   0  14        0.91        7.27      5.80 o 
  -2   0  14       85.49       91.03      8.97 o 
   0   0  14      543.97      513.14     26.19 o 
   2   0  14       31.71       26.68      4.30 o 
   4   0  14        0.94       -3.00      3.73 o 
   6   0  14       22.60       24.95      5.97 o 
   8   0  14       10.72       16.32      6.62 o 
  -8   1  14       60.19       66.25      8.76 o 
  -7   1  14        6.43       10.99      6.13 o 
  -6   1  14       14.05       11.90      4.95 o 
  -5   1  14       16.62        7.46      4.73 o 
  -4   1  14       58.13       64.60      6.43 o 
  -3   1  14       22.68       20.63      4.34 o 
  -2   1  14      187.59      166.17     10.01 o 
  -1   1  14      164.47      162.49      8.32 o 
   0   1  14       20.48       24.53      5.63 o 
   1   1  14        2.52        2.24      2.24 o 
   2   1  14        9.56        9.41      3.92 o 
   3   1  14       64.44       64.50      4.43 o 
   4   1  14       65.38       60.56      4.52 o 
   5   1  14       93.99       92.46      6.02 o 
   6   1  14       11.07        8.47      3.67 o 
   7   1  14       28.29       33.72      4.93 o 
   8   1  14        7.59        4.79     10.69 o 
  -8   2  14        1.64        6.16      6.18 o 
  -7   2  14        6.30        6.62      5.57 o 
  -6   2  14       29.11       29.31      5.98 o 
  -5   2  14        1.61        2.53      3.88 o 
  -4   2  14       10.18       12.51      7.04 o 
  -3   2  14       67.82       65.60      6.48 o 
  -2   2  14        1.09       -1.03      3.28 o 
  -1   2  14        8.59        8.07      4.03 o 
   0   2  14       45.16       41.03      3.93 o 
   1   2  14      173.37      173.24      6.04 o 
   2   2  14       22.31       28.83      2.69 o 
   3   2  14       23.42       19.63      2.51 o 
   4   2  14       20.35       20.94      3.06 o 
   5   2  14       20.96       20.56      5.54 o 
   6   2  14       23.30       27.94     10.58 o 
   7   2  14        0.58        0.04      3.66 o 
   8   2  14        0.07       -2.60      3.88 o 
  -8   3  14        2.04        6.28      8.44 o 
  -7   3  14       42.86       50.86      7.74 o 
  -6   3  14        6.35       17.45      4.58 o 
  -5   3  14       73.31       85.25      5.85 o 
  -4   3  14        1.73        3.26      4.38 o 
  -3   3  14      189.08      166.49     13.44 o 
  -2   3  14       26.87       34.71      4.54 o 
  -1   3  14      145.70      157.20      8.24 o 
   0   3  14      163.96      170.55      7.97 o 
   1   3  14       59.24       59.33      4.42 o 
   2   3  14       52.97       52.23      3.98 o 
   3   3  14       12.07       10.24      2.78 o 
   4   3  14        1.37        1.26      1.79 o 
   5   3  14       14.81       11.74      2.38 o 
   6   3  14       28.86       33.75      3.22 o 
   7   3  14       13.76       18.28      2.58 o 
  -7   4  14        0.01        8.36      6.36 o 
  -6   4  14        1.76       -3.65      3.65 o 
  -5   4  14        4.02        5.99      4.34 o 
  -4   4  14        3.97       10.90      4.71 o 
  -3   4  14        0.31       -2.86      3.45 o 
  -2   4  14        0.00        0.90      5.49 o 
  -1   4  14        0.60       -0.96      2.45 o 
   0   4  14       19.77       25.00      2.70 o 
   1   4  14        3.80        5.11      3.25 o 
   2   4  14        5.81        0.94      3.06 o 
   3   4  14       25.55       27.26      3.91 o 
   4   4  14       45.20       54.00      6.69 o 
   5   4  14        8.45        4.92      2.75 o 
   6   4  14        3.14        5.91      2.72 o 
   7   4  14        7.45        2.79      3.11 o 
  -7   5  14        0.26       -1.39      5.88 o 
  -6   5  14       19.99        9.91      5.36 o 
  -5   5  14       18.07       23.83      4.27 o 
  -4   5  14       43.53       45.89      4.07 o 
  -3   5  14        8.05        9.60      4.34 o 
  -2   5  14       75.50       64.70      4.82 o 
  -1   5  14       23.53       28.60      3.32 o 
   0   5  14       80.99       84.29      4.50 o 
   1   5  14       21.50       29.05      4.38 o 
   2   5  14        1.10        1.84      4.03 o 
   3   5  14        5.12        4.21      3.64 o 
   4   5  14       39.14       53.28      5.37 o 
   5   5  14        2.81        2.07      2.45 o 
   6   5  14       15.95       25.49      3.57 o 
   7   5  14       13.26        7.99      4.03 o 
  -7   6  14        3.03        6.89      6.09 o 
  -6   6  14       24.62       29.98      7.79 o 
  -5   6  14        0.14       -4.93      5.18 o 
  -4   6  14        2.10       -0.37      2.82 o 
  -3   6  14        2.16       -3.19      3.19 o 
  -2   6  14        4.11        3.81      3.16 o 
  -1   6  14        4.75        0.46      2.67 o 
   0   6  14        0.62        0.78      2.40 o 
   1   6  14        5.70        4.48      3.96 o 
   2   6  14       19.47       18.46      4.28 o 
   3   6  14        9.30       12.63      4.30 o 
   4   6  14        2.76       -2.91      5.67 o 
   5   6  14        1.48       -2.20      3.01 o 
   6   6  14        1.53        4.13      3.95 o 
   7   6  14        1.46       -0.77      5.26 o 
  -6   7  14        1.53        2.58      4.20 o 
  -5   7  14        3.97        2.47      3.68 o 
  -4   7  14        3.50        9.09      2.56 o 
  -3   7  14       21.89       25.01      5.09 o 
  -2   7  14       38.61       54.64      4.85 o 
  -1   7  14       85.16       76.65      6.33 o 
   0   7  14       73.01       84.05      5.19 o 
   1   7  14       57.47       57.52      6.10 o 
   2   7  14        3.47        9.99      4.30 o 
   3   7  14       15.93       18.39      6.41 o 
   4   7  14        0.60        2.27      4.84 o 
   5   7  14       47.27       58.52     13.10 o 
   6   7  14        2.11        4.16      3.76 o 
  -6   8  14        6.51        5.99      5.97 o 
  -5   8  14        0.64       -3.31      3.44 o 
  -4   8  14        7.92        9.71      5.20 o 
  -3   8  14        0.29        0.38      3.86 o 
  -2   8  14        3.20        5.95      5.12 o 
  -1   8  14        0.05       -1.40      3.10 o 
   0   8  14        9.20       13.96      7.73 o 
   1   8  14        0.85        1.98      2.62 o 
   2   8  14        0.92        1.03      4.29 o 
   3   8  14       13.32        8.88      4.87 o 
   4   8  14        0.00        4.34      4.73 o 
   5   8  14       10.43        8.51      5.21 o 
  -5   9  14        7.35        9.07      3.90 o 
  -4   9  14        1.84        1.51      5.14 o 
  -3   9  14        7.47        7.29      7.44 o 
  -2   9  14       38.69       40.78      4.93 o 
  -1   9  14        0.21       -3.69      3.69 o 
   0   9  14       30.57       34.63      4.32 o 
   1   9  14        2.25        3.75      3.07 o 
   2   9  14       12.30       12.30      7.28 o 
   3   9  14        0.10       -1.77      4.45 o 
   4   9  14       19.02       33.22      6.27 o 
   5   9  14        1.52       -1.47      7.30 o 
  -4  10  14        1.05        0.55      5.43 o 
  -3  10  14        2.35        0.75      5.25 o 
  -2  10  14       24.19       18.37      7.93 o 
  -1  10  14        5.61       10.61      4.70 o 
   0  10  14        0.59       -0.07      4.16 o 
   1  10  14       14.29       17.31      3.88 o 
   2  10  14        1.33       -1.67      6.83 o 
   3  10  14        0.54        6.10      5.47 o 
  -2  11  14        0.52       -4.16      4.85 o 
  -1  11  14       16.14       24.66      5.61 o 
   0  11  14        0.01        5.81      6.25 o 
   1  11  14        5.50       -1.01      4.00 o 
   2  11  14        1.59       -0.93      6.82 o 
  -7   0  15       22.52       18.90      9.42 o 
  -5   0  15       84.24       68.12     10.49 o 
  -3   0  15        1.07        2.26      4.92 o 
  -1   0  15       93.84       88.03      8.57 o 
   1   0  15       10.96        8.85      3.99 o 
   3   0  15        1.62        3.00      3.73 o 
   5   0  15       43.28       42.01      6.36 o 
   7   0  15        0.12       -5.09      5.09 o 
  -7   1  15       28.13       20.94      6.65 o 
  -6   1  15        4.45        3.12      5.35 o 
  -5   1  15       27.51       35.30      6.02 o 
  -4   1  15        9.93        6.06      6.07 o 
  -3   1  15        0.89       -1.94      3.61 o 
  -2   1  15       11.00       12.97      7.10 o 
  -1   1  15        2.21       -0.38      3.02 o 
   0   1  15       49.17       48.45      4.37 o 
   1   1  15       11.25        6.56      4.58 o 
   2   1  15       18.24       14.36      2.87 o 
   3   1  15       60.61       66.43      4.49 o 
   4   1  15        3.17        3.21      4.61 o 
   5   1  15       24.37       21.20      3.72 o 
   6   1  15       14.96       15.99      3.94 o 
   7   1  15       23.62       36.13      5.46 o 
  -7   2  15       10.78       18.85      6.42 o 
  -6   2  15        1.26       -0.41      5.81 o 
  -5   2  15       11.75       12.94      5.32 o 
  -4   2  15       41.01       38.50      5.57 o 
  -3   2  15        0.79       -0.08      7.21 o 
  -2   2  15       22.52       21.53      4.20 o 
  -1   2  15        0.91       -1.27      2.89 o 
   0   2  15       14.80       11.50      3.14 o 
   1   2  15        2.34       -1.10      3.01 o 
   2   2  15       11.06       17.63      2.51 o 
   3   2  15        0.98        0.71      2.07 o 
   4   2  15       14.50       15.79      2.90 o 
   5   2  15        0.01       -1.75      3.51 o 
   6   2  15        8.46        7.91      3.59 o 
   7   2  15       49.55       59.16      5.96 o 
  -7   3  15        0.18        7.29      6.34 o 
  -6   3  15       32.59       36.38      5.19 o 
  -5   3  15       16.20       13.01      5.53 o 
  -4   3  15       69.23       77.29      7.24 o 
  -3   3  15        8.66       13.52      4.33 o 
  -2   3  15       64.98       61.60      5.63 o 
  -1   3  15       59.73       66.93      5.26 o 
   0   3  15        2.68        2.42      2.60 o 
   1   3  15        1.21        2.80      4.36 o 
   2   3  15       34.92       50.64      6.99 o 
   3   3  15       10.57       18.50      5.54 o 
   4   3  15       69.82       81.07      8.77 o 
   5   3  15       19.90       23.54      3.38 o 
   6   3  15        7.51        3.85      7.95 o 
   7   3  15       18.13       27.51      6.65 o 
  -7   4  15       11.60        6.15     12.67 o 
  -6   4  15        7.10        4.78      4.24 o 
  -5   4  15        8.14        4.97      3.69 o 
  -4   4  15       10.61       15.88      4.99 o 
  -3   4  15        3.36        3.62      5.46 o 
  -2   4  15        3.58        6.60      3.97 o 
  -1   4  15        6.48        1.98      3.02 o 
   0   4  15        3.09        3.72      2.32 o 
   1   4  15        0.07       -1.16      2.92 o 
   2   4  15       16.64       12.61      3.32 o 
   3   4  15        0.05        4.63      2.98 o 
   4   4  15        0.18       -3.07      3.07 o 
   5   4  15        6.05        4.19      3.35 o 
   6   4  15        3.04        1.45      2.49 o 
   7   4  15        0.00       -2.73      2.73 o 
  -7   5  15       45.36       44.81     12.36 o 
  -6   5  15        1.84        8.92      4.32 o 
  -5   5  15       17.77       17.26      3.96 o 
  -4   5  15        2.61        5.36      5.47 o 
  -3   5  15       32.01       24.94      5.08 o 
  -2   5  15       15.21       14.36      4.26 o 
  -1   5  15        0.25       -1.81      2.55 o 
   0   5  15       46.39       58.27      3.72 o 
   1   5  15       38.74       42.58      4.89 o 
   2   5  15       27.23       25.48      4.22 o 
   3   5  15        8.75        7.65      3.91 o 
   4   5  15       13.56       11.28      4.10 o 
   5   5  15       52.46       56.25      5.63 o 
   6   5  15        5.04        6.34      4.27 o 
  -6   6  15        1.05       -2.10      4.02 o 
  -5   6  15        0.00       -1.98      3.91 o 
  -4   6  15        0.33        0.14      5.93 o 
  -3   6  15        5.68        4.84      4.99 o 
  -2   6  15        2.77        5.02      3.27 o 
  -1   6  15       10.26        9.98      3.15 o 
   0   6  15        0.96        1.63      2.42 o 
   1   6  15        0.30        6.37      4.14 o 
   2   6  15        4.09        6.19      3.85 o 
   3   6  15        5.59       -0.22      3.74 o 
   4   6  15        7.36        1.63      4.05 o 
   5   6  15       14.27       19.15      6.44 o 
   6   6  15        5.64       14.79      6.73 o 
  -5   7  15        0.18       -0.50      3.21 o 
  -4   7  15       22.90       18.86      5.75 o 
  -3   7  15        7.19        2.03      4.59 o 
  -2   7  15       11.75        7.27      3.56 o 
  -1   7  15        1.91        1.44      3.14 o 
   0   7  15       60.86       56.43      4.20 o 
   1   7  15        0.90        8.47      4.56 o 
   2   7  15        0.14        2.77      4.61 o 
   3   7  15        0.07        8.81      4.56 o 
   4   7  15        0.93        2.99      4.36 o 
   5   7  15        8.99       10.40      4.90 o 
  -5   8  15        1.38        2.55      3.16 o 
  -4   8  15        3.10        7.13      5.03 o 
  -3   8  15        8.60        9.09      4.19 o 
  -2   8  15        0.02        1.49      3.61 o 
  -1   8  15        0.08        7.57      3.45 o 
   0   8  15        0.93        3.70      3.73 o 
   1   8  15       43.34       52.19      8.81 o 
   2   8  15        0.25       -2.25      4.36 o 
   3   8  15        0.68       -1.40      4.43 o 
   4   8  15        0.75       -0.24      5.05 o 
   5   8  15        3.26        4.36      9.60 o 
  -4   9  15        5.24        6.28      5.40 o 
  -3   9  15        6.29        9.46      5.32 o 
  -2   9  15        2.76        1.91      3.98 o 
  -1   9  15       70.65       74.35      9.05 o 
   0   9  15        0.06       -2.73      3.23 o 
   1   9  15       23.49       25.40      3.62 o 
   2   9  15        6.93        4.01     12.80 o 
   3   9  15        9.49       15.42      5.58 o 
   4   9  15        1.03        3.95      5.29 o 
  -2  10  15        1.54        2.42      4.88 o 
  -1  10  15        7.58       11.19      6.25 o 
   0  10  15        3.13        3.93      4.26 o 
   1  10  15        0.01        2.95      3.34 o 
   2  10  15        1.62        2.92      5.19 o 
  -6   0  16       33.48       31.85      9.53 o 
  -4   0  16       73.94       80.88     10.83 o 
  -2   0  16       40.45       39.18      7.07 o 
   0   0  16       22.29       24.61      5.40 o 
   2   0  16       21.18       10.27      4.21 o 
   4   0  16        0.87       -3.62      3.62 o 
   6   0  16       17.58       14.60      5.97 o 
  -7   1  16        9.79        7.21      6.29 o 
  -6   1  16       30.88       42.52      7.33 o 
  -5   1  16       46.40       58.07      7.15 o 
  -4   1  16       12.73       13.58      9.41 o 
  -3   1  16        4.93        5.65      3.99 o 
  -2   1  16        2.97       -0.28      4.03 o 
  -1   1  16        0.74        2.40      3.20 o 
   0   1  16       96.58       85.59      5.77 o 
   1   1  16        0.49        0.48      2.66 o 
   2   1  16       32.22       30.86      3.58 o 
   3   1  16       56.29       62.42      9.26 o 
   4   1  16       23.55       22.49      4.40 o 
   5   1  16        9.96       13.03      3.53 o 
   6   1  16       14.04        7.00      3.84 o 
   7   1  16       39.22       46.82      9.45 o 
  -7   2  16        8.21        9.99      6.54 o 
  -6   2  16       20.89       10.18      5.91 o 
  -5   2  16       27.29       44.89      6.93 o 
  -4   2  16        0.89        3.47      4.55 o 
  -3   2  16        8.27        0.79      4.51 o 
  -2   2  16       85.29       77.66      6.22 o 
  -1   2  16        0.02        0.52      3.23 o 
   0   2  16       35.18       27.36      3.77 o 
   1   2  16        6.07        7.21      2.62 o 
   2   2  16        0.15       -0.71      4.30 o 
   3   2  16       20.99        7.02      4.72 o 
   4   2  16       31.20       33.69      3.46 o 
   5   2  16        0.42       -1.57      2.90 o 
   6   2  16        5.73       10.08      3.77 o 
  -6   3  16        3.39        7.05      8.18 o 
  -5   3  16       35.29       29.48      6.37 o 
  -4   3  16       15.73       15.27      8.74 o 
  -3   3  16        7.71        1.26      4.06 o 
  -2   3  16        6.71       11.26      4.04 o 
  -1   3  16        5.59        9.49      3.34 o 
   0   3  16       13.80        8.95      3.05 o 
   1   3  16       18.35       11.26      5.37 o 
   2   3  16       12.18       23.62      6.03 o 
   3   3  16        0.08       -3.68      4.87 o 
   4   3  16        6.84        3.71      5.23 o 
   5   3  16       15.23       13.21      6.36 o 
   6   3  16        5.94        7.25      3.62 o 
  -6   4  16        2.44       11.66      7.43 o 
  -5   4  16       12.10       14.34      5.78 o 
  -4   4  16       20.48       19.09      5.41 o 
  -3   4  16        3.68       -0.86      3.92 o 
  -2   4  16        0.14       -1.41      3.53 o 
  -1   4  16        0.64       -2.28      3.22 o 
   0   4  16        0.62       -0.04      2.98 o 
   1   4  16        2.35       -0.93      4.98 o 
   2   4  16       13.76       13.35      3.29 o 
   3   4  16       12.60       10.56      3.04 o 
   4   4  16       13.65       12.73      3.92 o 
   5   4  16        5.57        3.76      6.00 o 
   6   4  16        0.00        2.74      6.14 o 
  -6   5  16       11.12       14.32      4.49 o 
  -5   5  16       12.49       14.67      5.77 o 
  -4   5  16        4.68        2.69      4.78 o 
  -3   5  16        4.59        8.55      4.51 o 
  -2   5  16       15.13        9.63      4.22 o 
  -1   5  16       25.96       28.04      6.94 o 
   0   5  16      135.93      144.84      8.56 o 
   1   5  16        0.00        4.78      3.68 o 
   2   5  16       22.28       19.91      4.06 o 
   3   5  16       15.80       17.38      4.12 o 
   4   5  16        0.08       -2.19      5.36 o 
   5   5  16        1.75        5.44      3.99 o 
   6   5  16       12.89       16.76      4.23 o 
  -5   6  16        7.60        9.52      5.85 o 
  -4   6  16        0.30       -3.00      4.61 o 
  -3   6  16        4.05       -3.37      4.20 o 
  -2   6  16        0.65       -2.77      3.84 o 
  -1   6  16        0.17       -1.75      2.95 o 
   0   6  16       36.04       48.13      8.94 o 
   1   6  16        5.63       10.73      5.47 o 
   2   6  16        6.33        5.67      3.97 o 
   3   6  16        1.12        6.27      4.02 o 
   4   6  16        0.01       -3.89      3.89 o 
   5   6  16        0.73       -4.16      4.16 o 
  -5   7  16        1.58        0.92      8.80 o 
  -4   7  16        0.11       -1.99      4.56 o 
  -3   7  16       17.30       21.97      6.93 o 
  -2   7  16       14.55       17.25      4.03 o 
  -1   7  16       14.90       17.85      3.68 o 
   0   7  16        8.88       13.02      3.00 o 
   1   7  16       78.70       87.09      7.41 o 
   2   7  16        0.03        0.23      4.38 o 
   3   7  16       15.82       21.50      5.20 o 
   4   7  16        0.31        0.04      4.38 o 
  -4   8  16        0.73       -4.11      4.91 o 
  -3   8  16        0.13        0.07      3.90 o 
  -2   8  16       20.12       13.26      4.06 o 
  -1   8  16        0.01       -1.77      3.17 o 
   0   8  16        4.80        5.91      3.09 o 
   1   8  16        0.03        0.56      4.76 o 
   2   8  16        4.32        5.67      4.87 o 
   3   8  16        0.08       -3.39      4.56 o 
   4   8  16        2.84        0.51      6.96 o 
  -2   9  16       20.23       20.08      4.59 o 
  -1   9  16        8.22       10.15      4.69 o 
   0   9  16       19.15       19.65      3.84 o 
   1   9  16        0.54        9.14      5.21 o 
   2   9  16        4.09       12.10      7.60 o 
  -5   0  17       13.32       16.24      8.66 o 
  -3   0  17       48.14       50.81      8.83 o 
  -1   0  17       31.71       13.72      5.63 o 
   1   0  17       15.51       10.49      4.75 o 
   3   0  17        0.87        2.55      4.27 o 
   5   0  17        5.43        2.83      4.67 o 
  -6   1  17        0.87       11.01      6.08 o 
  -5   1  17        0.00        4.12      5.08 o 
  -4   1  17       13.55       13.35      9.84 o 
  -3   1  17        0.12        1.80      4.14 o 
  -2   1  17        0.44       -3.64      3.64 o 
  -1   1  17       54.73       46.64      5.10 o 
   0   1  17       52.61       59.78      5.19 o 
   1   1  17       11.28        6.73      8.22 o 
   2   1  17        6.65        4.59      3.17 o 
   3   1  17       43.63       56.12      4.44 o 
   4   1  17        2.21        2.59      3.41 o 
   5   1  17       42.18       50.82      4.72 o 
   6   1  17        0.46       -1.28      3.55 o 
  -6   2  17       17.97       13.31      6.38 o 
  -5   2  17        1.44        5.37      5.22 o 
  -4   2  17       34.88       31.63      7.06 o 
  -3   2  17        6.29        3.02      5.66 o 
  -2   2  17        6.86        6.10      3.85 o 
  -1   2  17        0.00       -2.38      3.27 o 
   0   2  17        8.66        8.88      4.29 o 
   1   2  17        0.04       -2.50      2.50 o 
   2   2  17        0.74       -1.22      4.84 o 
   3   2  17        2.29       -2.66      4.72 o 
   4   2  17        2.54        5.80      5.23 o 
   5   2  17        0.19        0.59      5.18 o 
   6   2  17        1.96        0.75      3.46 o 
  -6   3  17       17.45       34.60      9.84 o 
  -5   3  17        5.85        5.05      5.44 o 
  -4   3  17        0.13        3.43      4.77 o 
  -3   3  17        0.29        0.58      4.24 o 
  -2   3  17        2.73        0.35      3.81 o 
  -1   3  17       37.06       52.27      5.27 o 
   0   3  17       41.20       51.78     12.81 o 
   1   3  17       19.96       26.19      6.93 o 
   2   3  17       34.97       43.11      7.30 o 
   3   3  17        0.41       -0.08      5.29 o 
   4   3  17       16.58       10.49      5.80 o 
   5   3  17        3.58        3.56      5.86 o 
  -5   4  17       10.90       15.18      5.94 o 
  -4   4  17        0.16       -1.46      5.16 o 
  -3   4  17        3.39        2.77      4.61 o 
  -2   4  17        7.60        6.28      4.18 o 
  -1   4  17        4.92        5.85      6.41 o 
   0   4  17        8.67        6.10      2.94 o 
   1   4  17        8.25       12.73      6.42 o 
   2   4  17        4.18       -1.53      5.40 o 
   3   4  17       58.58       56.32      8.51 o 
   4   4  17        4.32       -0.91      5.60 o 
   5   4  17        2.78        4.41      6.22 o 
  -5   5  17        1.42       -0.83      7.98 o 
  -4   5  17        3.80       -0.18      4.95 o 
  -3   5  17       13.12       16.88      5.10 o 
  -2   5  17        4.31        3.70      4.60 o 
  -1   5  17        5.93       10.72      3.72 o 
   0   5  17       30.54       33.58      8.09 o 
   1   5  17       49.10       58.34      5.62 o 
   2   5  17       51.16       66.40      5.51 o 
   3   5  17        0.45        0.87      4.87 o 
   4   5  17        0.13        6.13      3.22 o 
   5   5  17        6.38        1.89      3.01 o 
  -4   6  17        0.26        0.99      4.90 o 
  -3   6  17        7.71        9.13      5.06 o 
  -2   6  17        4.18        6.66      4.40 o 
  -1   6  17        0.46        0.70      3.61 o 
   0   6  17        1.13        5.09      4.38 o 
   1   6  17        1.67        0.65      5.33 o 
   2   6  17       15.08       25.23      4.75 o 
   3   6  17        1.44        4.24      4.70 o 
   4   6  17        2.65        1.54      4.00 o 
  -3   7  17        1.67       -6.05      8.60 o 
  -2   7  17       14.50       26.61      4.41 o 
  -1   7  17        2.99       -3.06      3.06 o 
   0   7  17       18.04       17.35      5.38 o 
   1   7  17        0.09        7.70      5.15 o 
   2   7  17        0.61        0.33      4.37 o 
   3   7  17        1.45       -4.19      4.19 o 
  -2   8  17        0.45        2.88      3.84 o 
  -1   8  17        0.05        1.57      3.38 o 
   0   8  17        0.55       -0.03      4.97 o 
   1   8  17       18.08       23.09      5.72 o 
   2   8  17        0.71        3.67      4.81 o 
  -4   0  18        2.57        4.87      7.19 o 
  -2   0  18        0.22        2.74      5.69 o 
   0   0  18       18.59       14.34      5.60 o 
   2   0  18        4.96        6.90      4.92 o 
   4   0  18        0.86       -2.04      4.30 o 
  -5   1  18       13.32       22.18      6.39 o 
  -4   1  18        8.48        1.36      6.79 o 
  -3   1  18        0.13       -0.50      5.46 o 
  -2   1  18        8.08        3.15      4.15 o 
  -1   1  18       10.51       20.03      4.42 o 
   0   1  18       10.86        4.70      3.64 o 
   1   1  18        3.09        1.86      3.17 o 
   2   1  18       18.97       13.81      4.71 o 
   3   1  18        3.65        0.36      2.99 o 
   4   1  18       16.26       15.94      3.49 o 
   5   1  18        3.72        3.07      3.66 o 
  -5   2  18       14.44       17.96      6.26 o 
  -4   2  18       13.67       23.30      5.83 o 
  -3   2  18        0.65        1.24      4.13 o 
  -2   2  18        0.14       -0.39      5.80 o 
  -1   2  18        9.92       13.60      5.33 o 
   0   2  18        0.14        0.74      3.16 o 
   1   2  18       10.91       10.60      3.14 o 
   2   2  18        0.81        4.61      5.32 o 
   3   2  18       10.86        9.56      5.54 o 
   4   2  18        1.65       -0.85      5.12 o 
   5   2  18        0.01       -2.46      5.43 o 
  -5   3  18        1.09        2.36      5.43 o 
  -4   3  18        0.09       -6.00      8.94 o 
  -3   3  18        0.50       -0.16      4.27 o 
  -2   3  18        0.05       -2.10      3.91 o 
  -1   3  18       13.74       14.10      4.20 o 
   0   3  18        2.46       -0.18      3.04 o 
   1   3  18        5.89        9.11      6.11 o 
   2   3  18        1.74       -3.65      5.04 o 
   3   3  18        1.04       -5.15      5.15 o 
   4   3  18        2.54        4.87      5.88 o 
  -4   4  18        0.92       -2.83      4.96 o 
  -3   4  18        4.82        2.98      4.69 o 
  -2   4  18        7.39        1.46      8.19 o 
  -1   4  18        0.10       -2.32      3.60 o 
   0   4  18        7.30        8.51      6.51 o 
   1   4  18        1.20       -2.49      5.66 o 
   2   4  18        0.05        1.27      5.97 o 
   3   4  18        6.40        3.22      6.00 o 
   4   4  18        0.61       -5.46      5.46 o 
  -4   5  18        0.97        2.94      5.28 o 
  -3   5  18        1.34        3.39      4.85 o 
  -2   5  18       35.65       33.51      5.57 o 
  -1   5  18        1.47        0.25      3.51 o 
   0   5  18       21.39       13.75      7.27 o 
   1   5  18        4.11        2.18      6.11 o 
   2   5  18       17.86       33.46      8.18 o 
   3   5  18        4.51       -0.48      6.05 o 
   4   5  18        1.47        6.48      6.53 o 
  -3   6  18        4.61        6.58      4.97 o 
  -2   6  18        0.66        1.03      6.28 o 
  -1   6  18        1.27        6.27      3.78 o 
   0   6  18        6.21        5.83      7.04 o 
   1   6  18        8.23       15.56      7.38 o 
   2   6  18        1.58       -3.83      3.83 o 
   3   6  18        5.32        2.77      3.81 o 
  -2   7  18        1.57       -0.27      4.49 o 
  -1   7  18        5.75       -5.35      7.13 o 
   0   7  18        7.32        8.99      5.11 o 
   1   7  18       51.79       71.36      7.08 o 
  -3   0  19        3.06       -4.05      6.45 o 
  -1   0  19        0.34       -4.75      5.46 o 
   1   0  19       29.60       22.32      6.14 o 
   3   0  19       26.77       28.34      5.71 o 
  -4   1  19        0.08        5.20      5.34 o 
  -3   1  19        3.52        6.39      4.72 o 
  -2   1  19        0.03       -3.99      3.99 o 
  -1   1  19       16.39       16.81      4.82 o 
   0   1  19        6.51        5.75      3.90 o 
   1   1  19       24.48       28.69      4.39 o 
   2   1  19        9.37       11.20      3.46 o 
   3   1  19        0.13        0.88      5.04 o 
   4   1  19        0.56       -4.81      4.81 o 
  -4   2  19        2.57       -4.94      4.94 o 
  -3   2  19        0.00       -4.37      4.48 o 
  -2   2  19        1.49        6.21      4.50 o 
  -1   2  19        6.56        4.17      5.16 o 
   0   2  19       10.38       13.53      4.47 o 
   1   2  19       11.13       12.05      6.39 o 
   2   2  19        6.22        7.02      6.22 o 
   3   2  19        2.69        5.57      5.57 o 
   4   2  19        0.74        2.23      5.43 o 
  -3   3  19        1.62       16.48      5.35 o 
  -2   3  19        4.31        7.61      4.58 o 
  -1   3  19        5.83        0.44      3.75 o 
   0   3  19       30.09       23.56      7.78 o 
   1   3  19        2.28       -5.29      5.29 o 
   2   3  19       24.53       25.83      7.35 o 
   3   3  19        8.99       -2.35      5.94 o 
  -3   4  19        6.31        7.21      5.77 o 
  -2   4  19        0.64        1.14      4.35 o 
  -1   4  19        0.30       -0.84      5.63 o 
   0   4  19       19.11       19.60      7.89 o 
   1   4  19        0.09       -5.88      5.88 o 
   2   4  19        1.86       -0.76      6.14 o 
   3   4  19        9.60       14.48      7.02 o 
  -2   5  19        0.24        4.44      4.42 o 
  -1   5  19        0.48        1.58      6.96 o 
   0   5  19       17.75       25.83      8.57 o 
   1   5  19        9.18       11.68      7.52 o 
   2   5  19        1.06       -2.12      6.65 o 
  -2   0  20        3.86       10.07      6.96 o 
   0   0  20        9.53        2.15      6.00 o 
   2   0  20       28.28       30.95      6.14 o 
  -2   1  20        0.27        5.27      4.50 o 
  -1   1  20        8.76       14.74      4.65 o 
   0   1  20       28.08       29.11      5.09 o 
   1   1  20        0.95        5.02      3.77 o 
   2   1  20        2.91       -2.74      5.54 o 
  -2   2  20        0.82        1.16      4.87 o 
  -1   2  20        3.97        0.05      4.02 o 
   0   2  20        0.13        1.63      3.69 o 
   1   2  20        0.67        4.05      6.53 o 
   2   2  20       15.77       20.57      6.99 o 
  -1   3  20        0.78        4.46      4.12 o 
   0   3  20        0.05        1.56      6.90 o 
   1   3  20       10.63       -2.46      6.62 o 
                                                 
